# Supplementary material for: Comparative Genomics Analyses Reveal Extensive Chromosome Colinearity and Novel Quantitative Trait Loci in Eucalyptus
Source: PLoS One. 2015 Dec 22;10(12):e0145144. doi: 10.1371/journal.pone.0145144 (PMC4687840; doi:10.1371/journal.pone.0145144)
Supplement: S6 Table — (XLS) [file pone.0145144.s008.xls]

## Sheet: S6 Table
S6 Table. Markers mapped on the genetic map of maternal E. urophylla (Ur) as well as their segregation, functional annotation, and alignment with E. grandis genome sequence.
Serial no.	Linkage group	Map position (cM)	Marker	Marker type and GenBank accession			P1 x P2 configuration	Segregation χ2 valueb	BlastX for functional annotation			Alignment with E. grandis genome sequence (E≤10–10)
				Marker type	Accession	Referencea			Putative function at E≤10–5 [Organism]	BlastX E-value		Scaffold	Start seq. (bp)	End seq. (bp)	Identity (%)	Aligned length (bp)	E-value
1	Ur_LG1	0	EUCeSSR1039	EST-SSR	Pr016588725	Zhou et al. [33]	efxeg	0.48	VHS and GAT domain-containing protein [Arabidopsis thaliana]	2e-12		scaffold_1	10253398	10253454	98.3	57	1e-21
2	Ur_LG1	2.593	ePt_502955	DArT	HR865305	Petroli et al. [13]	lmxll	0.49	No significant match	-		scaffold_1	3246698	3246163	95.34	536	0
3	Ur_LG1	2.605	ePt_641826	DArT	HR869636	Petroli et al. [13]	lmxll	0.77	No significant match	-		scaffold_1	3246555	3246197	90.3	361	3e-108
4	Ur_LG1	2.614	ePt_503565	DArT	HR865409	Petroli et al. [13]	lmxll	0.76	No significant match	-		scaffold_1	3246168	3246660	99.19	493	0
5	Ur_LG1	2.614	ePt_565705	DArT	HR866698	Petroli et al. [13]	lmxll	0.76	No significant match	-		scaffold_1	3246248	3246590	97.08	343	6e-166
6	Ur_LG1	2.614	ePt_567590	DArT	HR867057	Petroli et al. [13]	lmxll	0.76	No significant match	-		scaffold_1	3246168	3246703	96.27	536	0
7	Ur_LG1	2.614	ePt_569403	DArT	HR867400	Petroli et al. [13]	lmxll	0.76	No significant match	-		scaffold_1	3246698	3246163	99.07	536	0
8	Ur_LG1	2.701	ePt_504927	DArT	HR866166	Petroli et al. [13]	lmxll	0.62	No significant match	-		scaffold_1	3246698	3246163	96.27	536	0
9	Ur_LG1	2.81	ePt_641446	DArT	HR869414	Petroli et al. [13]	lmxll	0.20	No significant match	-		scaffold_1	3246698	3246391	98.38	309	3e-157
10	Ur_LG1	4.997	ePt_572442	DArT	HR867957	Petroli et al. [13]	lmxll	1.14	Tyrosyl-trna synthetase [Lotus japonicus]	4.41303e-16		scaffold_1	15127580	15128260	96.48	681	0
11	Ur_LG1	5.601	ePt_600659	DArT	HR868651	Petroli et al. [13]	hkxhk	9.67 **	Hypothetical protein PRUPE_ppa023914mg, partial [Prunus persica]	1.01829e-10		scaffold_1	117778	118536	99.34	759	0
12	Ur_LG1	7.509	ePt_562913	DArT	NA	Petroli et al. [13]	lmxll	0.03	NA	NA		NA	NA	NA	NA	NA	NA
13	Ur_LG1	7.616	ePt_567923	DArT	HR870751	Petroli et al. [13]	hkxhk	9.33**	Predicted: probable leucine-rich repeat receptor-like protein kinase At5g49770-like [Solanum lycopersicum]	9.07549e-11		scaffold_1	14079370	14080052	99.12	683	0
14	Ur_LG1	7.616	ePt_599641	DArT	HR871455	Petroli et al. [13]	hkxhk	9.33**	Predicted: probable leucine-rich repeat receptor-like protein kinase At5g49770-like [Solanum lycopersicum]	3.72582e-09		scaffold_1	14079370	14080060	96.53	691	0
15	Ur_LG1	7.641	ePt_643505	DArT	HR872073	Petroli et al. [13]	lmxll	0.01	Hypothetical protein PRUPE_ppa007385mg [Prunus persica]	4.59474e-20		scaffold_7	39656475	39656075	96.01	401	0
16	Ur_LG1	7.855	ePt_640386	DArT	HR871831	Petroli et al. [13]	lmxll	0.01	Hypothetical protein ZEAMMB73_972004 [Zea mays]	6.55447e-08		scaffold_1	13646866	13646551	100	316	4e-178
17	Ur_LG1	8.805	ePt_503224	DArT	HR865327	Petroli et al. [13]	lmxll	0.07	Unnamed protein product [Vitis vinifera]	1.27935e-24		scaffold_1	10251992	10251394	96.83	599	0
18	Ur_LG1	9.291	ePt_565892	DArT	HR870554	Petroli et al. [13]	lmxll	0.48	No significant match	-		scaffold_1	32181	32274	87.37	95	3e-15
19	Ur_LG1	10.072	ePt_640846	DArT	HR871870	Petroli et al. [13]	lmxll	0.37	No significant match	-		scaffold_1	32181	32274	87.37	95	3e-15
20	Ur_LG1	11.035	ePt_566930	DArT	HR866937	Petroli et al. [13]	lmxll	1.48	No significant match	-		scaffold_1	13470874	13470020	99.18	855	0
21	Ur_LG1	11.723	ePt_572142	DArT	HR871110	Petroli et al. [13]	lmxll	1.74	No significant match	-		scaffold_1	15174459	15173483	88.61	983	0
22	Ur_LG1	12.796	ePt_566757	DArT	HR870628	Petroli et al. [13]	lmxll	5.37*	Cinnamyl alcohol dehydrogenase [Prunus mume]	1.19884e-31		scaffold_1	4489409	4488845	97.35	567	0
23	Ur_LG1	13.066	ePt_566679	DArT	HR870620	Petroli et al. [13]	lmxll	3.37	No significant match	-		scaffold_1	4489409	4489291	100	119	1e-60
24	Ur_LG1	14.125	EUCeSSR0412	EST-SSR	Pr016588579	Zhou et al. [33]	abxcd	1.61	Calreticulin-3 [Arabidopsis thaliana]	4e-104		scaffold_1	1400263	1400175	98.88	89	1e-40
25	Ur_LG1	15.536	Embra147	gSSR	NA	Brondani et al. [34]	lmxll	0.65	NA	NA		NA	NA	NA	NA	NA	NA
26	Ur_LG1	16.406	EUCeSSR1098c	EST-SSR	Pr016588755	Zhou et al. [33]	abxcd	2.70	Hypothetical protein MTR_4g016940 [Medicago truncatula]	7e-71		scaffold_1	8595217	8595602	98.7	386	0
27	Ur_LG1	17.394	EUCeC50	EST-CAPS	Pr12325965	Yu et al. [29]	lmxll	0.27	Dynein light chain type 1 family protein [Arabidopsis lyrata subsp. lyrata]	2e-17		scaffold_2	50113509	50112922	98.98	588	0
28	Ur_LG1	17.929	Eg65	gSSR	NA	Ottewell et al. [39]	efxeg	0.62	NA	NA		NA	NA	NA	NA	NA	NA
29	Ur_LG1	19.644	Embra206	gSSR	BV682145	Brondani et al. [34]	lmxll	0.07	No significant match	-		scaffold_1	9529187	9529401	98.14	215	3e-108
30	Ur_LG1	23.376	ePt_575761	DArT	HR871410	Petroli et al. [13]	hkxhk	11.67***	No significant match	-		scaffold_1	23935833	23935194	97.83	644	0
31	Ur_LG1	25.517	ePt_570891	DArT	HR871003	Petroli et al. [13]	lmxll	3.67	No significant match	-		scaffold_1	23002763	23002857	87.37	95	3e-17
32	Ur_LG1	25.517	ePt_642390	DArT	HR871981	Petroli et al. [13]	lmxll	3.67	No significant match	-		scaffold_1	23002763	23002857	85.26	95	1e-10
33	Ur_LG1	25.517	ePt_642412	DArT	HR871982	Petroli et al. [13]	lmxll	3.67	No significant match	-		scaffold_1	23002763	23002857	86.32	95	7e-15
34	Ur_LG1	25.568	ePt_566892	DArT	HR870638	Petroli et al. [13]	lmxll	3.67	No significant match	-		scaffold_1	23002763	23002857	85.26	95	2e-12
35	Ur_LG1	25.568	ePt_572100	DArT	HR871105	Petroli et al. [13]	lmxll	3.67	No significant match	-		scaffold_1	23002763	23002857	87.37	95	3e-17
36	Ur_LG1	25.568	ePt_599989	DArT	HR871499	Petroli et al. [13]	lmxll	3.67	No significant match	-		No hit	-	-	-	-	-
37	Ur_LG1	29.69	EUCeSSR0167	EST-SSR	Pr016588553	Zhou et al. [33]	efxeg	4.04*	Hypothetical protein MTR_3g092810 [Medicago truncatula]	4e-09		scaffold_1	22541703	22541786	100	84	6e-40
38	Ur_LG1	31.118	Embra70c	gSSR	BV682053	Brondani et al. [34]	efxeg	0.79	No significant match	-		scaffold_1	16799068	16798997	97.22	72	2e-28
39	Ur_LG1	31.857	Embra222	gSSR	BV682160	Brondani et al. [34]	abxcd	1.61	No significant match	-		scaffold_1	16245466	16245558	98.92	93	5e-43
40	Ur_LG1	36.156	EUCeSSR356c	EST-SSR	Pr10837330	He et al. [32]	abxcd	2.10	60S ribosomal protein L13a-3 [Arabidopsis thaliana]	3e-55		scaffold_1	28409448	28409655	97.13	209	3e-97
41	Ur_LG1	36.779	ePt_569546	DArT	HR867424	Petroli et al. [13]	lmxll	3.23	Uncharacterized protein LOC100784915 [Glycine max]	3.49075e-14		scaffold_1	22562997	22562395	93.53	603	0
42	Ur_LG1	38.026	ePt_504304	DArT	HR865989	Petroli et al. [13]	lmxll	0.01	No significant match	-		scaffold_1	30942698	30942855	99.37	158	9e-82
43	Ur_LG1	41.954	ePt_575116	DArT	HR868380	Petroli et al. [13]	lmxll	0.83	No significant match	-		scaffold_1	28708000	28708324	96.32	326	5e-153
44	Ur_LG1	42.586	ePt_642824	DArT	HR869794	Petroli et al. [13]	lmxll	0.28	No significant match	-		scaffold_1	28708312	28708015	91.28	298	6e-106
45	Ur_LG1	43.049	ePt_574407	DArT	HR868271	Petroli et al. [13]	lmxll	0.13	No significant match	-		scaffold_1	28708312	28708015	91.61	298	3e-108
46	Ur_LG1	43.858	ePt_639597	DArT	HR869105	Petroli et al. [13]	lmxll	0.52	No significant match	-		scaffold_1	28707914	28708324	98.3	411	0
47	Ur_LG1	44.79	ePt_572696	DArT	NA	Petroli et al. [13]	lmxll	2.31	NA	NA		NA	NA	NA	NA	NA	NA
48	Ur_LG1	53.57	Embra90	gSSR	BV682065	Brondani et al. [34]	lmxll	1.89	No significant match	-		scaffold_1	32941666	32941953	98.96	288	3e-152
49	Ur_LG1	57.951	ePt_565905	DArT	HR866742	Petroli et al. [13]	lmxll	0.19	Predicted: DUF21 domain-containing protein At5g52790 [Vitis vinifera]	3.9233e-20		scaffold_1	37840717	37839748	98.66	970	0
50	Ur_LG1	61.299	ePt_600503	DArT	HR871548	Petroli et al. [13]	lmxll	1.77	Unnamed protein product [Vitis vinifera]	3.62051e-09		scaffold_1	40231666	40232555	96.21	898	0
51	Ur_LG1	64.507	EUCeSSR0465	EST-SSR	Pr016588584	Zhou et al. [33]	efxeg	4.36*	Receptor protein kinase, putative [Ricinus communis]	8e-07		scaffold_1	38156099	38156043	100	57	4e-24
52	Ur_LG1	69.259	Embra140	gSSR	BV682094	Brondani et al. [34]	efxeg	0.77	No significant match	-		scaffold_9	7113779	7113927	93.33	150	3e-53
53	Ur_LG2	0	EUCeSSR1045c	EST-SSR	Pr016588730	Zhou et al. [33]	abxcd	1.09	Kelch repeat-containing protein [Arabidopsis thaliana]	8e-41		scaffold_2	2360231	2359986	94.55	257	5e-110
54	Ur_LG2	13.053	EUCeSSR1136	EST-SSR	Pr016588533	Zhou et al. [31]	abxcd	2.31	Lhca4 protein,Type 4 protein of light-harvesting complex of photosystem I [Pinus sylvestris]	3e-22		scaffold_2	6868216	6867926	99.31	291	6e-156
55	Ur_LG2	13.756	EUCeC90	EST-CAPS	Pr12326009	Yu et al. [29]	lmxll	3.23	No significant match	-		scaffold_2	5463105	5462600	98.23	508	0
56	Ur_LG2	16.971	ePt_572571	DArT	HR871144	Petroli et al. [13]	lmxll	2.45	No significant match	-		scaffold_2	6642601	6642938	99.7	338	0
57	Ur_LG2	17.028	ePt_564805	DArT	HR870467	Petroli et al. [13]	lmxll	2.49	Predicted: glutathione S-transferase U9-like [Fragaria vesca subsp. vesca]	4.32583e-39		scaffold_2	6634949	6635309	98.89	361	0
58	Ur_LG2	17.028	ePt_569562	DArT	HR870897	Petroli et al. [13]	lmxll	2.49	Predicted: LOW QUALITY PROTEIN: glutathione S-transferase U9-like [Vitis vinifera]	8.19252e-39		scaffold_2	6634949	6635309	99.45	361	0
59	Ur_LG2	17.057	ePt_505099	DArT	HR866203	Petroli et al. [13]	lmxll	2.21	No significant match	-		scaffold_2	6642777	6642601	93.85	179	2e-68
60	Ur_LG2	18.677	ePt_574374	DArT	HR871300	Petroli et al. [13]	lmxll	2.76	No significant match	-		scaffold_2	5396588	5396884	100	297	3e-154
61	Ur_LG2	18.742	ePt_575243	DArT	HR868405	Petroli et al. [13]	lmxll	2.21	No significant match	-		scaffold_2	5396583	5396889	99.67	307	2e-170
62	Ur_LG2	20.195	ePt_562853	DArT	HR866232	Petroli et al. [13]	hkxhk	9.00**	Pyrroline-5-carboxylate dehydrogenase [Medicago sativa]	9.01325e-11		scaffold_2	5545160	5545872	93.88	719	0
63	Ur_LG2	20.195	ePt_564330	DArT	HR866447	Petroli et al. [13]	hkxhk	9.00**	Unknown [Lotus japonicus]	5.68081e-12		scaffold_2	5545898	5545196	94.5	709	0
64	Ur_LG2	20.195	ePt_637508	DArT	HR868806	Petroli et al. [13]	hkxhk	9.00**	Pyrroline-5-carboxylate dehydrogenase [Medicago sativa]	8.31608e-12		scaffold_2	5545898	5545196	94.69	716	0
65	Ur_LG2	20.195	ePt_642292	DArT	HR869714	Petroli et al. [13]	hkxhk	9.00**	Unknown [Lotus japonicus]	5.50465e-11		scaffold_2	5545898	5545273	95.73	632	0
66	Ur_LG2	20.201	ePt_640771	DArT	HR869293	Petroli et al. [13]	hkxhk	9.00**	Unknown [Lotus japonicus]	1.07361e-12		scaffold_2	5545241	5545903	94.77	669	0
67	Ur_LG2	20.201	ePt_641520	DArT	HR869455	Petroli et al. [13]	hkxhk	9.00**	Delta-1-pyrroline-5-carboxylate dehydrogenase 1 protein [Malus x domestica]	5.88091e-10		scaffold_2	5545898	5545156	99.06	743	0
68	Ur_LG2	20.201	ePt_641759	DArT	HR869604	Petroli et al. [13]	hkxhk	9.00**	Unknown [Lotus japonicus]	7.31239e-12		scaffold_2	5545160	5545903	94.93	750	0
69	Ur_LG2	28.755	ePt_568853	DArT	HR870830	Petroli et al. [13]	lmxll	4.43*	No significant match	-		scaffold_2	7920320	7920879	99.29	560	0
70	Ur_LG2	28.774	ePt_569091	DArT	HR870852	Petroli et al. [13]	lmxll	3.67	No significant match	-		scaffold_2	7920879	7920320	99.29	560	0
71	Ur_LG2	28.774	ePt_641662	DArT	HR871923	Petroli et al. [13]	lmxll	3.67	No significant match	-		scaffold_2	7920320	7920879	98.93	560	0
72	Ur_LG2	37.179	Embra159	gSSR	BV682106	Brondani et al. [34]	abxcd	0.38	No significant match	-		scaffold_2	13566417	13566296	95.9	122	5e-52
73	Ur_LG2	39.633	Embra126	gSSR	BV682084	Brondani et al. [34]	lmxll	0	No significant match	-		scaffold_2	10259708	10259976	100	269	3e-96
74	Ur_LG2	44.305	ePt_571524	DArT	HR867780	Petroli et al. [13]	lmxll	2.21	No significant match	-		scaffold_2	12714600	12715078	96.47	481	0
75	Ur_LG2	44.503	ePt_571811	DArT	HR867845	Petroli et al. [13]	lmxll	2.49	No significant match	-		scaffold_2	14933096	14933540	95.96	446	0
76	Ur_LG2	44.503	ePt_572049	DArT	HR867886	Petroli et al. [13]	lmxll	2.49	No significant match	-		scaffold_2	12715078	12714595	98.77	488	0
77	Ur_LG2	44.503	ePt_574368	DArT	HR868259	Petroli et al. [13]	lmxll	2.49	No significant match	-		scaffold_2	12714600	12715078	96.26	481	0
78	Ur_LG2	44.825	ePt_643698	DArT	HR869955	Petroli et al. [13]	lmxll	1.77	No significant match	-		scaffold_2	12715044	12714816	89.52	229	2e-68
79	Ur_LG2	46.708	ePt_639379	DArT	HR871752	Petroli et al. [13]	lmxll	0.64	No significant match	-		scaffold_2	14451936	14451504	87.13	435	3e-116
80	Ur_LG2	47.991	EUCeC16	EST-CAPS	Pr12325927	Yu et al. [29]	lmxll	1.16	Sugar transport protein 13 [Arabidopsis thaliana]	4e-45		scaffold_2	17210256	17210673	96.68	422	0
81	Ur_LG2	48.86	ePt_573651	DArT	HR871234	Petroli et al. [13]	hkxhk	10.00**	No significant match	-		scaffold_2	19209574	19209267	97.73	309	7e-155
82	Ur_LG2	48.893	ePt_639677	DArT	HR869120	Petroli et al. [13]	hkxhk	10.33**	No significant match	-		scaffold_2	19209275	19209537	97.73	264	2e-130
83	Ur_LG2	48.893	ePt_643189	DArT	HR869861	Petroli et al. [13]	hkxhk	10.33**	No significant match	-		scaffold_2	19209574	19209277	97.67	300	4e-147
84	Ur_LG2	48.893	ePt_567410	DArT	HR870690	Petroli et al. [13]	hkxhk	10.33**	No significant match	-		scaffold_2	19209273	19209574	98.35	303	4e-156
85	Ur_LG2	48.893	ePt_564993	DArT	NA	Petroli et al. [13]	hkxhk	10.33**	NA	NA		NA	NA	NA	NA	NA	NA
86	Ur_LG2	48.927	ePt_642983	DArT	NA	Petroli et al. [13]	hkxhk	10.33**	NA	NA		NA	NA	NA	NA	NA	NA
87	Ur_LG2	49.395	EUCeSSR0985c	EST-SSR	Pr016588516	Zhou et al. [31]	abxcd	0.53	No significant match	-		scaffold_2	17540003	17539817	98.93	187	2e-96
88	Ur_LG2	50.225	ePt_570690	DArT	HR867617	Petroli et al. [13]	lmxll	0.12	Predicted: uncharacterized protein LOC101501524 [Cicer arietinum]	2.92693e-35		scaffold_2	20429750	20430032	98.94	283	2e-151
89	Ur_LG2	50.439	ePt_571902	DArT	HR871085	Petroli et al. [13]	lmxll	0	No significant match	-		scaffold_2	18747305	18747035	98.89	271	3e-144
90	Ur_LG2	50.539	ePt_504830	DArT	HR866149	Petroli et al. [13]	lmxll	0.01	No significant match	-		scaffold_2	18746640	18747307	95.52	669	0
91	Ur_LG2	52.148	ePt_574488	DArT	HR868281	Petroli et al. [13]	lmxll	2.45	No significant match	-		scaffold_2	24392231	24392435	100	205	5e-112
92	Ur_LG2	52.295	ePt_574110	DArT	HR868215	Petroli et al. [13]	hkxhk	9.00**	Non-intrinsic ABC protein 8 isoform 1 [Theobroma cacao]	2.70989e-17		scaffold_2	21287009	21286523	98.77	487	0
93	Ur_LG2	53.179	Embra72	gSSR	NA	Brondani et al. [34]	lmxll	0.12	NA	NA		NA	NA	NA	NA	NA	NA
94	Ur_LG2	53.96	ePt_570751	DArT	HR867631	Petroli et al. [13]	lmxll	0.48	No significant match	-		scaffold_2	32485097	32484718	98.68	380	0
95	Ur_LG2	54.037	ePt_504617	DArT	HR866103	Petroli et al. [13]	lmxll	0.49	No significant match	-		scaffold_2	32484719	32485102	99.74	384	0
96	Ur_LG2	54.14	ePt_574134	DArT	HR868220	Petroli et al. [13]	lmxll	0.27	No significant match	-		scaffold_2	32484719	32485102	99.74	384	0
97	Ur_LG2	54.498	ePt_637513	DArT	HR868807	Petroli et al. [13]	lmxll	0.07	No significant match	-		scaffold_2	29786125	29785230	93.53	896	0
98	Ur_LG2	55.508	ePt_600717	DArT	HR868661	Petroli et al. [13]	lmxll	0.12	No significant match	-		scaffold_2	31215171	31215343	87.28	173	1e-37
99	Ur_LG2	55.508	ePt_574380	DArT	HR871301	Petroli et al. [13]	lmxll	0.12	No significant match	-		scaffold_2	31215171	31215278	87.04	108	3e-20
100	Ur_LG2	56.743	ePt_638407	DArT	HR868932	Petroli et al. [13]	lmxll	0.77	No significant match	-		scaffold_2	31170685	31170954	89.01	273	6e-66
101	Ur_LG2	56.918	ePt_575031	DArT	HR868363	Petroli et al. [13]	lmxll	0.92	No significant match	-		scaffold_2	31170835	31170678	91.19	159	6e-49
102	Ur_LG2	57.336	ePt_600421	DArT	HR868617	Petroli et al. [13]	hkxhk	10.67**	Predicted: cell number regulator 6 isoform 1 [Vitis vinifera]	2.09888e-28		scaffold_2	27807843	27807037	96.28	807	0
103	Ur_LG2	57.355	ePt_563032	DArT	HR866279	Petroli et al. [13]	hkxhk	10.67**	Predicted: cell number regulator 6 isoform 1 [Vitis vinifera]	5.45018e-28		scaffold_2	27807042	27807808	96.48	767	0
104	Ur_LG2	58.091	ePt_639132	DArT	HR869026	Petroli et al. [13]	lmxll	0.37	GDP-mannose 3,5-epimerase 1 [Theobroma cacao]	2.12729e-34		scaffold_2	42277025	42276552	97.26	474	0
105	Ur_LG2	58.091	ePt_639273	DArT	HR869042	Petroli et al. [13]	lmxll	0.37	GDP-mannose 3,5-epimerase 1 [Theobroma cacao]	2.29238e-35		scaffold_2	42277025	42276552	98.1	474	0
106	Ur_LG2	58.264	ePt_575701	DArT	NA	Petroli et al. [13]	lmxll	0.48	NA	NA		NA	NA	NA	NA	NA	NA
107	Ur_LG2	60.053	EUCeC64	EST-CAPS	Pr12325980	Yu et al. [29]	lmxll	0.27	Superoxide dismutase [Fagus sylvatica]	1e-50		scaffold_2	32188560	32189700	96.68	1145	0
108	Ur_LG2	60.625	EUCeSSR304c	EST-SSR	Pr10837310	He et al. [32]	abxcd	0	2-methyl-6-geranyl-geranylbenzoquinone methyltranferase [Hevea brasiliensi]	4e-66		scaffold_2	24353993	24353805	98.94	189	3e-97
109	Ur_LG2	73.953	EUCgSSR05	gSSR	BD262196	He et al. [36]	lmxll	0.65	No significant match	-		scaffold_2	47022430	47022269	83.95	162	2e-14
110	Ur_LG2	81.919	Embra201	gSSR	BV682141	Brondani et al. [34]	lmxll	1.97	No significant match	-		scaffold_2	49421201	49421081	98.35	121	4e-57
111	Ur_LG2	84.106	Embra123c	gSSR	BV682244	Brondani et al. [34]	abxcd	0.07	No significant match	-		scaffold_2	52654864	52654666	94.47	199	4e-86
112	Ur_LG2	85.832	Embra195c	gSSR	BV682135	Brondani et al. [34]	abxcd	0.20	No significant match	-		scaffold_2	53085357	53085238	96.67	120	3e-49
113	Ur_LG2	88.275	Eg86	gSSR	NA	Ottewell et al. [39]	lmxll	0.20	NA	NA		NA	NA	NA	NA	NA	NA
114	Ur_LG2	90.535	ePt_503618	DArT	HR865432	Petroli et al. [13]	lmxll	0.12	No significant match	-		scaffold_2	55026973	55027222	98.4	250	3e-129
115	Ur_LG2	95.401	EUCeSSR0403c	EST-SSR	Pr016588577	Zhou et al. [33]	abxcd	0.03	Tetratricopeptide repeat protein [Medicago truncatula]	1e-97		scaffold_2	58816076	58816390	98.41	315	8e-149
116	Ur_LG2	99.066	EUCeC45	EST-CAPS	Pr12325959	Yu et al. [29]	lmxll	1.61	Ubiquitin-conjugating enzyme E2 [Solanum nigrum]	3e-11		scaffold_2	58933640	58934476	98.21	838	0
117	Ur_LG2	103.164	ePt_569525c	DArT	HR870894	Petroli et al. [13]	hkxhk	11.33***	No significant match	-		scaffold_2	59575569	59576435	97.92	867	0
118	Ur_LG2	103.351	ePt_566429c	DArT	HR866843	Petroli et al. [13]	hkxhk	13.33***	No significant match	-		scaffold_2	57340484	57339885	98.18	603	0
119	Ur_LG2	103.351	ePt_565902c	DArT	HR870557	Petroli et al. [13]	hkxhk	13.33***	No significant match	-		scaffold_2	57339850	57340541	98.27	695	0
120	Ur_LG2	103.353	ePt_638845c	DArT	HR871708	Petroli et al. [13]	hkxhk	13.33***	No significant match	-		scaffold_2	57340538	57339850	98.55	690	0
121	Ur_LG2	103.357	ePt_642027c	DArT	HR869665	Petroli et al. [13]	hkxhk	13.33***	No significant match	-		scaffold_2	57340541	57339885	98.49	661	0
122	Ur_LG2	104.762	ePt_569856	DArT	NA	Petroli et al. [13]	lmxll	2.84	NA	NA		NA	NA	NA	NA	NA	NA
123	Ur_LG2	105.551	ePt_571022	DArT	HR871012	Petroli et al. [13]	lmxll	1.94	No significant match	-		No hit	-	-	-	-	-
124	Ur_LG2	105.551	ePt_643298	DArT	HR872060	Petroli et al. [13]	lmxll	1.94	No significant match	-		scaffold_2	57742701	57742963	99.24	263	9e-117
125	Ur_LG2	114.218	EUCeSSR241c	EST-SSR	Pr10837292	He et al. [32]	hkxhk	5.24*	Carboxyl-terminal peptidase [Zea mays]	1e-49		scaffold_2	60486704	60486999	99.66	296	1e-163
126	Ur_LG2	117.018	ePt_567464	DArT	HR867027	Petroli et al. [13]	lmxll	2.21	No significant match	-		scaffold_2	62587255	62586859	99.24	397	0
127	Ur_LG2	117.018	ePt_565615	DArT	HR870531	Petroli et al. [13]	lmxll	2.21	No significant match	-		scaffold_6	19930288	19929709	92.7	589	0
128	Ur_LG2	117.018	ePt_640029	DArT	HR871798	Petroli et al. [13]	lmxll	2.21	No significant match	-		scaffold_2	62587255	62586859	99.75	397	0
129	Ur_LG2	122.193	ePt_636614	DArT	HR871578	Petroli et al. [13]	lmxll	0.12	No significant match	-		scaffold_2	62064895	62065075	88.4	181	7e-49
130	Ur_LG2	128.046	Eg96	gSSR	NA	Ottewell et al. [39]	lmxll	0.40	NA	NA		NA	NA	NA	NA	NA	NA
131	Ur_LG2	130.787	EUCeSSR410c	EST-SSR	Pr10837342	He et al. [32]	abxcd	0.17	No significant match	-		scaffold_2	60757654	60757309	99.42	347	0
132	Ur_LG3	0	EUCeSSR0045c	EST-SSR	Pr016588542	Zhou et al. [33]	abxcd	0.04	Eukaryotic translation initiation factor 5A4 [Populus tomentosa]	3e-65		scaffold_3	6799590	6799488	99.03	103	5e-49
133	Ur_LG3	2.728	EUCeSSR153	EST-SSR	Pr10837267	He et al. [32]	lmxll	0.19	No significant match	-		scaffold_3	3497693	3498255	98.24	569	0
134	Ur_LG3	4.359	EUCeSSR227	EST-SSR	Pr10837286	He et al. [32]	abxcd	2.29	No significant match	-		scaffold_3	3367454	3367137	99.37	318	3e-174
135	Ur_LG3	7.735	ePt_568068	DArT	HR867145	Petroli et al. [13]	lmxll	1.48	No significant match	-		scaffold_3	3591729	3590796	99.79	934	0
136	Ur_LG3	10.852	ePt_569064	DArT	HR870849	Petroli et al. [13]	lmxll	0.01	No significant match	-		scaffold_3	21825006	21824637	98.38	371	0
137	Ur_LG3	10.89	ePt_568368	DArT	HR870790	Petroli et al. [13]	lmxll	0.03	No significant match	-		scaffold_3	21961360	21961742	96.08	383	2e-180
138	Ur_LG3	10.89	ePt_569443	DArT	HR870887	Petroli et al. [13]	lmxll	0.03	Hypothetical protein CARUB_v10012841mg, partial [Capsella rubella]	5.04236e-11		scaffold_3	21825006	21824637	99.46	370	0
139	Ur_LG3	10.89	ePt_599385	DArT	HR871433	Petroli et al. [13]	lmxll	0.03	Predicted: topless-related protein 4-like [Solanum lycopersicum]	2.51809e-11		scaffold_3	21824637	21824940	99.01	304	8e-164
140	Ur_LG3	10.89	ePt_639473	DArT	HR871757	Petroli et al. [13]	lmxll	0.03	Hypothetical protein CARUB_v10012841mg, partial [Capsella rubella]	5.04236e-11		scaffold_3	21825006	21824637	99.46	370	0
141	Ur_LG3	15.386	EUCeSSR0979c	EST-SSR	Pr016588702	Zhou et al. [33]	efxeg	0.79	Hypothetical protein ARALYDRAFT_491646 [Arabidopsis lyrata subsp. lyrata]	9e-59		scaffold_3	7090509	7090657	100	149	1e-78
142	Ur_LG3	16.613	ePt_504032	DArT	HR870223	Petroli et al. [13]	lmxll	0.12	Hypothetical protein CARUB_v10003997mg [Capsella rubella]	3.04848e-54		scaffold_3	6533374	6533957	99.49	584	0
143	Ur_LG3	16.657	ePt_639639	DArT	HR871770	Petroli et al. [13]	lmxll	0.48	No significant match	-		scaffold_3	5212636	5213080	94.84	446	0
144	Ur_LG3	16.657	ePt_574889	DArT	NA	Petroli et al. [13]	lmxll	0.48	NA	NA		NA	NA	NA	NA	NA	NA
145	Ur_LG3	17.083	ePt_638047	DArT	HR871659	Petroli et al. [13]	lmxll	0.62	No significant match	-		scaffold_3	5212631	5212975	93.91	345	2e-143
146	Ur_LG3	19.45	ePt_567046	DArT	HR870655	Petroli et al. [13]	lmxll	0	No significant match	-		scaffold_3	9214039	9214442	85.5	407	2e-85
147	Ur_LG3	21.469	ePt_568037	DArT	HR870758	Petroli et al. [13]	lmxll	0.76	Predicted: probable glucuronosyltransferase Os05g0559600-like [Cucumis sativus]	1.09676e-45		scaffold_3	11130325	11129955	98.11	371	0
148	Ur_LG3	21.469	ePt_565213	DArT	NA	Petroli et al. [13]	lmxll	0.76	NA	NA		NA	NA	NA	NA	NA	NA
149	Ur_LG3	25.113	ePt_571801	DArT	NA	Petroli et al. [13]	lmxll	0.12	NA	NA		NA	NA	NA	NA	NA	NA
150	Ur_LG3	25.63	ePt_575444	DArT	HR871391	Petroli et al. [13]	lmxll	0.37	No significant match	-		scaffold_3	12153552	12153160	90.38	395	1e-129
151	Ur_LG3	25.688	ePt_504240	DArT	HR870246	Petroli et al. [13]	lmxll	0.27	No significant match	-		scaffold_3	12153160	12153552	91.14	395	2e-134
152	Ur_LG3	27.48	EUCeSSR0850c	EST-SSR	Pr016588655	Zhou et al. [33]	abxcd	0.04	Pectinesterase-2 precursor, putative [Ricinus communis]	2e-06		scaffold_3	12772690	12772833	99.31	144	3e-73
153	Ur_LG3	30.648	ePt_641491	DArT	NA	Petroli et al. [13]	lmxll	1.11	NA	NA		NA	NA	NA	NA	NA	NA
154	Ur_LG3	30.661	ePt_562757	DArT	NA	Petroli et al. [13]	lmxll	0.92	NA	NA		NA	NA	NA	NA	NA	NA
155	Ur_LG3	32.467	EUCeSSR0616	EST-SSR	Pr016588612	Zhou et al. [33]	efxeg	0.76	DNA repair protein recA-like 3 [Arabidopsis thaliana]	2e-69		scaffold_3	13956269	13956359	98.9	91	8e-42
156	Ur_LG3	37.302	ePt_575164	DArT	HR868390	Petroli et al. [13]	lmxll	2.45	Serinc-domain containing serine and sphingolipid biosynthesis protein [Arabidopsis thaliana]	9.07769e-14		scaffold_3	16876843	16877570	98.76	728	0
157	Ur_LG3	38.514	EUCeSSR0967c	EST-SSR	Pr016588697	Zhou et al. [33]	abxcd	0.13	RHO guanyl-nucleotide exchange factor 11 [Arabidopsis thaliana]	1e-33		scaffold_3	16479067	16479017	100	51	2e-20
158	Ur_LG3	43.914	ePt_574932	DArT	HR871353	Petroli et al. [13]	hkxhk	15.33***	No significant match	-		scaffold_3	20877665	20878550	99.66	886	0
159	Ur_LG3	46.033	ePt_573065	DArT	HR868057	Petroli et al. [13]	lmxll	0.28	No significant match	-		scaffold_3	33251852	33252258	97.06	408	0
160	Ur_LG3	46.17	ePt_636770	DArT	HR868701	Petroli et al. [13]	lmxll	0.51	No significant match	-		scaffold_3	33251856	33252168	99.68	313	6e-174
161	Ur_LG3	46.442	ePt_643959	DArT	HR870007	Petroli et al. [13]	lmxll	0.50	No significant match	-		scaffold_3	33252254	33251851	96.05	405	2e-180
162	Ur_LG3	47.15	EUCeSSR0333	EST-SSR	CT989441	Zhou et al. [33]	abxcd	0.01	No significant match	-		scaffold_3	29139621	29139571	98.04	51	6e-18
163	Ur_LG3	48.384	ePt_570797	DArT	NA	Petroli et al. [13]	lmxll	0	NA	NA		NA	NA	NA	NA	NA	NA
164	Ur_LG3	49.438	ePt_638670	DArT	HR868964	Petroli et al. [13]	lmxll	0.12	Predicted: neurochondrin-like [Vitis vinifera]	2.01166e-38		scaffold_3	27163775	27162866	96.81	910	0
165	Ur_LG3	49.686	ePt_642982	DArT	HR869812	Petroli et al. [13]	lmxll	0.03	Predicted: neurochondrin-like [Vitis vinifera]	2.0129e-36		scaffold_3	28934532	28933660	97.83	874	0
166	Ur_LG3	50.83	ePt_637164	DArT	HR868757	Petroli et al. [13]	lmxll	0	No significant match	-		scaffold_3	33506997	33507328	96.71	334	8e-161
167	Ur_LG3	50.83	ePt_636978	DArT	HR871601	Petroli et al. [13]	lmxll	0	Actin-binding FH2 protein isoform 1 [Theobroma cacao]	7.71297e-93		scaffold_3	33634081	33634553	98.94	473	0
168	Ur_LG3	50.862	ePt_643890	DArT	HR872111	Petroli et al. [13]	lmxll	0.07	Actin-binding FH2 protein isoform 1 [Theobroma cacao]	9.79094e-73		scaffold_3	33634498	33634081	95.69	418	0
169	Ur_LG3	51.793	ePt_644103c	DArT	HR870036	Petroli et al. [13]	hkxhk	14.00***	Actin-binding FH2 protein isoform 1 [Theobroma cacao]	3.54634e-47		scaffold_3	33558973	33558198	93.61	782	0
170	Ur_LG3	51.812	ePt_599887c	DArT	HR868570	Petroli et al. [13]	hkxhk	14.00***	Actin-binding FH2 protein isoform 1 [Theobroma cacao]	8.8974e-64		scaffold_3	33558844	33558124	99.17	724	0
171	Ur_LG3	52.505	ePt_642061c	DArT	NA	Petroli et al. [13]	hkxhk	13.67***	NA	NA		NA	NA	NA	NA	NA	NA
172	Ur_LG3	52.731	ePt_636969	DArT	HR871600	Petroli et al. [13]	lmxll	1.72	No significant match	-		scaffold_3	33087800	33087561	90.42	240	4e-75
173	Ur_LG3	52.746	ePt_566272	DArT	HR866814	Petroli et al. [13]	lmxll	1.48	No significant match	-		scaffold_3	33087561	33087688	90.62	128	1e-37
174	Ur_LG3	52.746	ePt_638546	DArT	HR871687	Petroli et al. [13]	lmxll	1.48	No significant match	-		scaffold_3	33087778	33087561	89.45	218	5e-62
175	Ur_LG3	53.325	ePt_568329	DArT	HR870788	Petroli et al. [13]	lmxll	0.49	No significant match	-		scaffold_1	23304458	23304259	99	200	2e-104
176	Ur_LG3	53.699	ePt_568846	DArT	NA	Petroli et al. [13]	lmxll	0.76	NA	NA		NA	NA	NA	NA	NA	NA
177	Ur_LG3	53.898	ePt_568658	DArT	HR867265	Petroli et al. [13]	lmxll	1.09	No significant match	-		scaffold_3	32716574	32716178	93.95	397	6e-162
178	Ur_LG3	54.41	ePt_503331	DArT	HR865355	Petroli et al. [13]	lmxll	1.11	No significant match	-		scaffold_3	27396094	27396317	93.75	224	1e-79
179	Ur_LG3	54.797	ePt_566354	DArT	HR866826	Petroli et al. [13]	hkxhk	12.67***	No significant match	-		scaffold_3	33958775	33958380	92.42	396	4e-154
180	Ur_LG3	54.807	ePt_504503c	DArT	HR866073	Petroli et al. [13]	hkxhk	12.67***	No significant match	-		scaffold_3	33958775	33958380	93.45	397	1e-153
181	Ur_LG3	55.38	ePt_573352	DArT	HR868105	Petroli et al. [13]	lmxll	3.03	No significant match	-		scaffold_3	27526729	27526978	92	250	5e-83
182	Ur_LG3	55.527	ePt_503239	DArT	HR865330	Petroli et al. [13]	lmxll	3.03	No significant match	-		scaffold_3	27396722	27396977	92.97	256	9e-97
183	Ur_LG3	55.527	ePt_565706	DArT	HR866699	Petroli et al. [13]	lmxll	3.03	No significant match	-		scaffold_3	27396972	27396459	87.15	529	2e-141
184	Ur_LG3	55.527	ePt_570995	DArT	HR867678	Petroli et al. [13]	lmxll	3.03	No significant match	-		scaffold_3	27396972	27396459	88.07	528	7e-141
185	Ur_LG3	55.527	ePt_575584	DArT	HR868477	Petroli et al. [13]	lmxll	3.03	No significant match	-		scaffold_3	27396977	27396722	91.51	259	4e-90
186	Ur_LG3	55.527	ePt_503761	DArT	NA	Petroli et al. [13]	lmxll	3.03	NA	NA		NA	NA	NA	NA	NA	NA
187	Ur_LG3	56.07	ePt_565314	DArT	HR866617	Petroli et al. [13]	lmxll	5.45*	No significant match	-		scaffold_3	27396977	27396722	92.58	256	2e-94
188	Ur_LG3	58.151	Embra122c	gSSR	BV682082	Brondani et al. [34]	abxcd	0.52	HMA2 transporter [Sedum alfredii]	3e-07		scaffold_3	41563175	41563333	93.71	159	1e-61
189	Ur_LG3	58.478	Embra350	gSSR	BV682207	Brondani et al. [34]	abxcd	0.01	No significant match	-		scaffold_3	39424661	39424785	99.2	125	9e-62
190	Ur_LG3	59.265	ePt_642126	DArT	HR871959	Petroli et al. [13]	lmxll	0.01	No significant match	-		scaffold_3	41699968	41700425	98.26	459	0
191	Ur_LG3	59.472	ePt_503428	DArT	HR865375	Petroli et al. [13]	lmxll	0.07	No significant match	-		scaffold_3	41700425	41699963	98.28	464	0
192	Ur_LG3	59.503	ePt_637543	DArT	HR868812	Petroli et al. [13]	lmxll	0.03	No significant match	-		scaffold_3	41699968	41700430	96.54	463	0
193	Ur_LG3	59.873	ePt_574662	DArT	HR868311	Petroli et al. [13]	lmxll	0.01	No significant match	-		scaffold_3	48177071	48177113	97.67	43	1e-12
194	Ur_LG3	60.524	ePt_599572	DArT	HR868531	Petroli et al. [13]	lmxll	0.28	No significant match	-		scaffold_5	40768968	40769240	98.18	274	1e-138
195	Ur_LG3	60.724	ePt_638802	DArT	HR868987	Petroli et al. [13]	lmxll	0.49	No significant match	-		scaffold_9	299075	298971	92.38	105	3e-33
196	Ur_LG3	60.844	ePt_566041	DArT	HR866767	Petroli et al. [13]	lmxll	0.19	No significant match	-		scaffold_5	40768963	40769383	97.86	421	0
197	Ur_LG3	60.878	ePt_640230	DArT	HR871815	Petroli et al. [13]	lmxll	0.78	No significant match	-		scaffold_5	40769418	40769201	95.87	218	3e-98
198	Ur_LG3	61.559	ePt_636988	DArT	HR868734	Petroli et al. [13]	lmxll	0.01	No significant match	-		scaffold_3	46939823	46939561	98.48	263	5e-137
199	Ur_LG3	62.395	ePt_567960	DArT	HR870754	Petroli et al. [13]	lmxll	0.63	Predicted protein [Populus trichocarpa]	1.17821e-37		scaffold_3	46038456	46038918	98.7	463	0
200	Ur_LG3	64.254	ePt_573637	DArT	HR871232	Petroli et al. [13]	lmxll	2.00	No significant match	-		scaffold_3	19236857	19236246	99.35	612	0
201	Ur_LG3	64.605	ePt_643758	DArT	HR872098	Petroli et al. [13]	lmxll	2.00	No significant match	-		scaffold_3	43017275	43016740	93.12	538	0
202	Ur_LG3	65.973	EUCeC1	EST-CAPS	Pr12325920	Yu et al. [29]	lmxll	2.35	4-coumarate:CoA ligase [Eucalyptus camaldulensis]	0		scaffold_3	42695139	42695837	94.87	702	0
203	Ur_LG3	68.336	ePt_566724	DArT	HR870624	Petroli et al. [13]	lmxll	2.45	Tesmin/TSO1-like CXC domain-containing protein, putative isoform 6 [Theobroma cacao]	7.78961e-15		scaffold_3	53263491	53262977	99.03	515	0
204	Ur_LG3	68.371	ePt_567122	DArT	HR870662	Petroli et al. [13]	lmxll	2.21	Tesmin/TSO1-like CXC domain-containing protein, putative isoform 6 [Theobroma cacao]	7.78961e-15		scaffold_3	53263491	53262977	99.03	515	0
205	Ur_LG3	68.399	ePt_566700	DArT	HR870623	Petroli et al. [13]	lmxll	2.21	Tesmin/TSO1-like CXC domain-containing protein, putative isoform 6 [Theobroma cacao]	7.78961e-15		scaffold_3	53263491	53262977	99.03	515	0
206	Ur_LG3	68.962	ePt_640855	DArT	HR871871	Petroli et al. [13]	lmxll	1.48	NBS-lRR resistance protein [Populus trichocarpa]	2.64777e-13		scaffold_3	54197459	54198035	94.45	577	0
207	Ur_LG3	69.015	ePt_643834	DArT	HR872103	Petroli et al. [13]	lmxll	1.12	No significant match	-		scaffold_3	54198037	54197465	94.42	573	0
208	Ur_LG3	69.7	ePt_570223	DArT	HR870946	Petroli et al. [13]	lmxll	1.48	No significant match	-		scaffold_3	56786992	56786867	97.64	127	1e-55
209	Ur_LG3	70.383	ePt_568076	DArT	HR870762	Petroli et al. [13]	lmxll	1.33	Predicted: pyrophosphate-energized vacuolar membrane proton pump-like [Solanum lycopersicum]	3.6915e-77		scaffold_3	57104195	57103441	98.68	755	0
210	Ur_LG3	71.235	ePt_574921	DArT	HR871351	Petroli et al. [13]	lmxll	0.92	Predicted: uncharacterized protein LOC101310000 [Fragaria vesca subsp. vesca]	2.51084e-26		scaffold_3	57540062	57540758	99.71	697	0
211	Ur_LG3	71.258	ePt_567607	DArT	HR870709	Petroli et al. [13]	lmxll	1.09	No significant match	-		scaffold_3	57540062	57540758	99.71	697	0
212	Ur_LG3	72.143	ePt_572594	DArT	HR871145	Petroli et al. [13]	lmxll	0.03	No significant match	-		scaffold_3	55061455	55061834	98.16	380	1e-163
213	Ur_LG3	73.766	Embra125	gSSR	BV682083	Brondani et al. [34]	lmxll	0	No significant match	-		scaffold_3	52337372	52337243	99.23	130	4e-65
214	Ur_LG3	76.966	Embra49	gSSR	BV682040	Brondani et al. [34]	lmxll	0.29	No significant match	-		scaffold_3	58175855	58176039	95.68	185	1e-79
215	Ur_LG3	79.378	EUCeC6c	EST-CAPS	Pr12325975	Yu et al. [29]	efxeg	0.13	Sucrose synthase [Eucalyptus grandis]	0		scaffold_3	60528317	60528769	87.26	463	1e-126
216	Ur_LG3	80.875	ePt_569777	DArT	HR867451	Petroli et al. [13]	hkxhk	15.33***	No significant match	-		scaffold_3	72993777	72993594	96.74	184	4e-85
217	Ur_LG3	82.021	ePt_600566c	DArT	HR868638	Petroli et al. [13]	hkxhk	13.67***	No significant match	-		scaffold_3	70270858	70270632	95.65	230	2e-90
218	Ur_LG3	82.916	ePt_566060c	DArT	HR866772	Petroli et al. [13]	hkxhk	14.00***	No significant match	-		scaffold_3	70270858	70270641	94.62	223	1e-79
219	Ur_LG3	83.399	EUCeSSR1126	EST-SSR	Pr016588763	Zhou et al. [33]	lmxll	1.94	Ankyrin repeat family protein [Arabidopsis thaliana]	6e-12		scaffold_3	48210661	48211106	99.33	446	0
220	Ur_LG3	85.036	EUCeSSR0949	EST-SSR	Pr016588689	Zhou et al. [33]	lmxll	0.62	CFIM-25-like protein [Arabidopsis thaliana]	2e-70		scaffold_3	64548665	64548836	99.42	172	4e-90
221	Ur_LG3	89.187	ePt_641908	DArT	HR869649	Petroli et al. [13]	lmxll	1.31	Hypothetical protein VITISV_016666 [Vitis vinifera]	3.60392e-10		scaffold_3	71445108	71445577	98.09	470	0
222	Ur_LG3	89.764	ePt_562969c	DArT	HR866262	Petroli et al. [13]	hkxhk	12.67***	Predicted: uncharacterized protein LOC100795963 [Glycine max]	3.59981e-28		scaffold_3	76494144	76494896	98.67	753	0
223	Ur_LG3	92.448	EUCeSSR1062c	EST-SSR	Pr016588737	Zhou et al. [33]	efxeg	0.07	Protein rotundifolia like 12 [Arabidopsis thaliana]	2e-13		scaffold_3	76157669	76157773	98.1	105	1e-47
224	Ur_LG3	93.452	ePt_639608	DArT	HR869108	Petroli et al. [13]	lmxll	0.39	No significant match	-		scaffold_3	74037864	74038704	97.98	841	0
225	Ur_LG3	94.514	ePt_565708c	DArT	HR866700	Petroli et al. [13]	hkxhk	11.67***	Unnamed protein product [Vitis vinifera]	2.9395e-09		scaffold_3	79806975	79806105	95.67	877	0
226	Ur_LG3	94.514	ePt_566630c	DArT	HR866880	Petroli et al. [13]	hkxhk	11.67***	No significant match	-		scaffold_3	79806368	79806980	98.05	616	0
227	Ur_LG3	94.514	ePt_639724	DArT	HR869129	Petroli et al. [13]	hkxhk	11.67***	No significant match	-		scaffold_3	79806363	79806980	98.23	621	0
228	Ur_LG3	94.514	ePt_644151c	DArT	HR870045	Petroli et al. [13]	hkxhk	11.67***	No significant match	-		scaffold_3	79806368	79806980	98.38	616	0
229	Ur_LG3	96.542	ePt_504290	DArT	HR865976	Petroli et al. [13]	lmxll	3.03	No significant match	-		scaffold_3	77294968	77294445	99.81	524	0
230	Ur_LG3	98.364	EUCeSSR0751c	EST-SSR	Pr016588637	Zhou et al. [33]	efxeg	4.68*	Nudix hydrolase 19 [Arabidopsis thaliana]	2e-57		scaffold_3	76592601	76592850	99.2	250	6e-134
231	Ur_LG3	101.812	EUCeSSR0922	EST-SSR	Pr016588679	Zhou et al. [33]	efxeg	0.01	Alba DNA/RNA-binding protein [Arabidopsis thaliana]	3e-56		scaffold_3	76776393	76776483	100	91	3e-44
232	Ur_LG4	0	Embra186	gSSR	BV682128	Brondani et al. [34]	efxeg	0.07	No significant match	-		scaffold_4	4721524	4721349	89.2	176	4e-58
233	Ur_LG4	7.933	ePt_563039	DArT	HR866282	Petroli et al. [13]	lmxll	0.48	No significant match	-		scaffold_4	4523312	4523907	95.64	597	0
234	Ur_LG4	8.247	ePt_563458	DArT	HR866379	Petroli et al. [13]	lmxll	0.19	No significant match	-		scaffold_4	4523242	4523907	95.95	667	0
235	Ur_LG4	11.834	EUCeSSR0599	EST-SSR	Pr016588608	Zhou et al. [33]	lmxll	0.27	No significant match	-		scaffold_4	7631897	7631979	98.8	83	6e-37
236	Ur_LG4	12.376	ePt_567857c	DArT	HR867107	Petroli et al. [13]	hkxhk	12.67***	Acyltransferase, putative [Ricinus communis]	2.13504e-31		scaffold_4	1451750	1452146	96.73	398	0
237	Ur_LG4	12.376	ePt_644214c	DArT	HR870060	Petroli et al. [13]	hkxhk	12.67***	Acyltransferase, putative [Ricinus communis]	1.94296e-31		scaffold_4	1452186	1451745	96.61	443	0
238	Ur_LG4	12.38	ePt_638863c	DArT	HR868995	Petroli et al. [13]	hkxhk	12.67***	Acyl-CoA sterol acyl transferase 1, putative [Theobroma cacao]	1.493e-14		scaffold_4	1452106	1451745	97.52	363	0
239	Ur_LG4	13.599	ePt_642164	DArT	HR869687	Petroli et al. [13]	lmxll	1.12	No significant match	-		scaffold_4	8789682	8790003	99.69	322	9e-167
240	Ur_LG4	13.71	ePt_569322	DArT	HR867381	Petroli et al. [13]	lmxll	0.76	No significant match	-		scaffold_4	7835392	7835777	89.1	422	6e-141
241	Ur_LG4	14.356	ePt_600106	DArT	HR871510	Petroli et al. [13]	lmxll	1.29	No significant match	-		scaffold_4	7634128	7633096	96.71	1034	0
242	Ur_LG4	15.939	EUCeC18	EST-CAPS	Pr12325929	Yu et al. [29]	lmxll	0.01	Stem-specific protein TSJT1, putative [Ricinus communis]	3e-80		scaffold_4	11634092	11634375	97.89	284	3e-134
243	Ur_LG4	17.899	Embra78	gSSR	BV682055	Brondani et al. [34]	abxcd	1.83	No significant match	-		scaffold_4	11340850	11340949	95	100	1e-38
244	Ur_LG4	19.119	Embra4	gSSR	BV682003	Brondani et al. [34]	lmxll	1.03	No significant match	-		scaffold_4	12926046	12926203	98.73	158	1e-76
245	Ur_LG4	20.219	EUCeSSR119	EST-SSR	Pr10837255	He et al. [32]	efxeg	0.01	POT family domain containing protein, expressed [Triticum aestivum]	4e-24		scaffold_4	16156043	16155752	98.98	293	2e-154
246	Ur_LG4	24.42	EUCeSSR1145	EST-SSR	Pr016588769	Zhou et al. [33]	efxeg	1.26	Heavy-metal-associated domain-containing protein [Arabidopsis thaliana]	3e-32		scaffold_14	855263	855161	98.06	103	2e-46
247	Ur_LG4	28.49	ePt_566503	DArT	HR870607	Petroli et al. [13]	lmxll	0.03	No significant match	-		scaffold_4	30966401	30966882	98.34	482	0
248	Ur_LG4	32.205	ePt_638214	DArT	HR868902	Petroli et al. [13]	lmxll	5.20*	No significant match	-		scaffold_4	17597067	17596795	95.62	274	4e-110
249	Ur_LG4	32.256	ePt_642860	DArT	HR869799	Petroli et al. [13]	lmxll	6.12*	No significant match	-		scaffold_4	17597067	17596793	99.27	275	7e-124
250	Ur_LG4	36.513	ePt_565545	DArT	HR866659	Petroli et al. [13]	lmxll	3.67	No significant match	-		scaffold_4	21881515	21882074	93.57	560	0
251	Ur_LG4	36.513	ePt_600178	DArT	HR868596	Petroli et al. [13]	lmxll	3.67	No significant match	-		scaffold_4	21882095	21881510	99.32	586	0
252	Ur_LG4	36.513	ePt_639549	DArT	HR869096	Petroli et al. [13]	lmxll	3.67	No significant match	-		scaffold_4	21882094	21881510	97.61	585	0
253	Ur_LG4	36.513	ePt_572506	DArT	NA	Petroli et al. [13]	lmxll	3.67	NA	NA		NA	NA	NA	NA	NA	NA
254	Ur_LG4	36.513	ePt_600217	DArT	NA	Petroli et al. [13]	lmxll	3.67	NA	NA		NA	NA	NA	NA	NA	NA
255	Ur_LG4	51.595	ePt_567685	DArT	HR867076	Petroli et al. [13]	lmxll	12.12***	Predicted protein [Populus trichocarpa]	4.31688e-14		scaffold_4	33298388	33297606	99.49	783	0
256	Ur_LG4	51.717	ePt_639971	DArT	HR869174	Petroli et al. [13]	lmxll	11.61***	Predicted protein [Populus trichocarpa]	4.38835e-14		scaffold_4	33297838	33298391	96.75	554	0
257	Ur_LG4	62.671	ePt_503674	DArT	HR865480	Petroli et al. [13]	lmxll	4.77*	Hypothetical protein M569_12129, partial [Genlisea aurea]	1.091e-30		scaffold_4	36329060	36329597	99.81	538	0
258	Ur_LG4	65.592	ePt_641718	DArT	NA	Petroli et al. [13]	lmxll	0.92	NA	NA		NA	NA	NA	NA	NA	NA
259	Ur_LG4	67.424	ePt_503313	DArT	HR865351	Petroli et al. [13]	lmxll	0.62	No significant match	-		scaffold_4	35697113	35697886	99.23	776	0
260	Ur_LG4	67.424	ePt_640383	DArT	HR869234	Petroli et al. [13]	lmxll	0.62	No significant match	-		scaffold_4	35697881	35697147	96.34	737	0
261	Ur_LG4	67.44	ePt_600647	DArT	HR868648	Petroli et al. [13]	lmxll	0.48	No significant match	-		scaffold_4	35697881	35697147	99.05	740	0
262	Ur_LG4	67.44	ePt_639720	DArT	HR869128	Petroli et al. [13]	lmxll	0.48	No significant match	-		scaffold_4	35697168	35697886	97.23	723	0
263	Ur_LG4	68.136	ePt_504632	DArT	HR866106	Petroli et al. [13]	lmxll	0.39	No significant match	-		scaffold_4	35697113	35697886	99.36	776	0
264	Ur_LG4	75.204	ePt_563322	DArT	HR866341	Petroli et al. [13]	lmxll	7.34**	O-acyltransferase family protein, putative [Theobroma cacao]	1.42352e-19		scaffold_4	37636199	37636784	99.32	586	0
265	Ur_LG4	78.908	Embra232	gSSR	BV682168	Brondani et al. [34]	lmxll	5.93*	No significant match	-		scaffold_4	38776984	38777082	98.99	99	2e-46
266	Ur_LG4	81.933	EUCeSSR1085	EST-SSR	Pr016588527	Zhou et al. [31]	efxeg	4.77*	No significant match	-		scaffold_4	40079828	40079949	88.52	122	5e-33
267	Ur_LG5	0	EUCeSSR0965	EST-SSR	Pr016588695	Zhou et al. [33]	efxeg	2.21	Hypothetical protein ARALYDRAFT_490509 [Arabidopsis lyrata subsp. lyrata]	3e-38		scaffold_5	1868018	1867598	95.96	421	0
268	Ur_LG5	3.865	Embra242	gSSR	BV682178	Brondani et al. [34]	lmxll	1.77	No significant match	-		scaffold_5	915509	915386	99.19	124	3e-61
269	Ur_LG5	7.955	ePt_599236	DArT	HR871417	Petroli et al. [13]	lmxll	0.03	No significant match	-		scaffold_5	762334	761799	97.95	536	0
270	Ur_LG5	8.018	ePt_565816	DArT	HR870547	Petroli et al. [13]	lmxll	0.12	No significant match	-		scaffold_5	762330	761799	98.12	532	0
271	Ur_LG5	15.765	ePt_564193	DArT	HR870419	Petroli et al. [13]	lmxll	5.12*	No significant match	-		scaffold_5	2142356	2142800	96.18	445	0
272	Ur_LG5	15.765	ePt_566320	DArT	HR870591	Petroli et al. [13]	lmxll	5.12*	Predicted: ribosomal N-lysine methyltransferase set10-like [Fragaria vesca subsp. vesca]	3.51452e-29		scaffold_5	2142354	2142800	100	447	0
273	Ur_LG5	21.112	Embra41c	gSSR	BV682033	Brondani et al. [34]	abxcd	5.34*	No significant match	-		scaffold_5	4524839	4525010	98.84	172	3e-75
274	Ur_LG5	27.083	ePt_599275	DArT	HR868511	Petroli et al. [13]	lmxll	11.61***	Predicted protein [Populus trichocarpa]	1.81298e-11		scaffold_5	4981980	4982414	91.74	436	2e-157
275	Ur_LG5	29.834	EUCeSSR0694c	EST-SSR	Pr016588627	Zhou et al. [33]	abxcd	7.00**	Stay green protein [Capsicum annuum]	6e-79		scaffold_5	4899725	4899346	97.9	381	4e-154
276	Ur_LG5	35.817	ePt_564907	DArT	HR870473	Petroli et al. [13]	lmxll	42.78***	No significant match	-		scaffold_9	2601936	2602135	95	200	5e-85
277	Ur_LG5	35.829	ePt_568545	DArT	HR870805	Petroli et al. [13]	hkxhk	8.67**	No significant match	-		scaffold_9	2601936	2602261	95.09	326	6e-144
278	Ur_LG5	39.763	ePt_569756	DArT	HR867449	Petroli et al. [13]	hkxhk	7.67**	No significant match	-		scaffold_6	24272652	24272568	85.88	85	2e-11
279	Ur_LG5	40.346	ePt_569202	DArT	HR867358	Petroli et al. [13]	hkxhk	7.67**	No significant match	-		scaffold_9	1016049	1016115	89.55	67	1e-12
280	Ur_LG5	41.181	ePt_503595	DArT	HR865418	Petroli et al. [13]	lmxll	27.27***	Unnamed protein product [Vitis vinifera]	4.10135e-07		scaffold_5	19389713	19389233	98.13	482	0
281	Ur_LG5	41.181	ePt_567837	DArT	HR870743	Petroli et al. [13]	lmxll	27.27***	Unnamed protein product [Vitis vinifera]	2.77215e-07		scaffold_5	19389714	19389199	97.87	517	0
282	Ur_LG5	41.181	ePt_572544	DArT	HR871139	Petroli et al. [13]	lmxll	27.27***	No significant match	-		scaffold_5	19390008	19389720	97.58	289	7e-127
283	Ur_LG5	41.656	ePt_570962	DArT	HR867674	Petroli et al. [13]	hkxhk	8.33**	Unknown [Lotus japonicus]	8.78843e-11		scaffold_5	16438837	16438444	96.45	394	0
284	Ur_LG5	42.784	ePt_640790	DArT	HR871864	Petroli et al. [13]	lmxll	35.03***	No significant match	-		scaffold_5	22301247	22301732	93.96	497	0
285	Ur_LG5	42.784	ePt_643712	DArT	HR872096	Petroli et al. [13]	lmxll	35.03***	No significant match	-		scaffold_5	22301616	22301247	98.38	371	0
286	Ur_LG5	43.065	ePt_573307	DArT	HR871200	Petroli et al. [13]	lmxll	35.57***	No significant match	-		scaffold_5	22301732	22301247	99.38	486	0
287	Ur_LG5	44.167	ePt_503650	DArT	HR865462	Petroli et al. [13]	hkxhk	8.67**	No significant match	-		scaffold_5	17721687	17722011	98.15	325	4e-169
288	Ur_LG5	45.116	ePt_569568	DArT	HR867428	Petroli et al. [13]	lmxll	26.98***	No significant match	-		scaffold_5	21944769	21945073	98.03	305	1e-150
289	Ur_LG5	45.563	ePt_641489	DArT	HR869435	Petroli et al. [13]	lmxll	23.52***	No significant match	-		scaffold_5	21944774	21945072	92.31	299	9e-102
290	Ur_LG5	45.868	ePt_568680	DArT	HR870817	Petroli et al. [13]	hkxhk	5.33*	Predicted: uncharacterized protein LOC100244479 [Vitis vinifera]	4.8559e-14		scaffold_5	17467241	17467741	89.19	509	1e-163
291	Ur_LG5	45.988	ePt_572666	DArT	HR871149	Petroli et al. [13]	hkxhk	5.33*	No significant match	-		scaffold_5	17467241	17467566	96.63	326	1e-141
292	Ur_LG5	46.329	ePt_564364	DArT	HR870428	Petroli et al. [13]	lmxll	22.43***	No significant match	-		scaffold_5	21493702	21494117	97.36	417	0
293	Ur_LG5	46.329	ePt_571004	DArT	HR871008	Petroli et al. [13]	lmxll	22.43***	No significant match	-		scaffold_5	21493702	21494114	97.83	414	0
294	Ur_LG5	47.435	ePt_599708	DArT	HR871469	Petroli et al. [13]	hkxhk	7.33**	No significant match	-		scaffold_5	39547257	39546759	96.81	501	0
295	Ur_LG5	47.435	ePt_572418	DArT	NA	Petroli et al. [13]	hkxhk	7.33**	NA	NA		NA	NA	NA	NA	NA	NA
296	Ur_LG5	47.437	ePt_504176	DArT	HR870238	Petroli et al. [13]	hkxhk	7.33**	No significant match	-		scaffold_5	39547257	39546758	95.6	500	0
297	Ur_LG5	47.457	ePt_639703	DArT	HR871775	Petroli et al. [13]	hkxhk	7.33**	No significant match	-		scaffold_5	39547254	39546793	97.4	462	0
298	Ur_LG5	47.524	ePt_638141	DArT	HR871665	Petroli et al. [13]	hkxhk	7.33**	No significant match	-		scaffold_5	39546759	39547037	96.42	279	1e-129
299	Ur_LG5	48.188	ePt_566768	DArT	HR866911	Petroli et al. [13]	lmxll	22.12***	No significant match	-		scaffold_5	28597434	28597654	96.83	221	2e-102
300	Ur_LG5	49.21	ePt_567731	DArT	HR867090	Petroli et al. [13]	lmxll	23.76***	No significant match	-		scaffold_5	38598975	38599323	83.05	354	3e-48
301	Ur_LG5	50.095	ePt_573770	DArT	HR868165	Petroli et al. [13]	lmxll	21.44***	No significant match	-		scaffold_5	38294160	38293866	94.24	295	2e-127
302	Ur_LG5	51.529	ePt_568996	DArT	HR870841	Petroli et al. [13]	lmxll	14.89***	No significant match	-		scaffold_5	41205120	41204579	94.84	543	0
303	Ur_LG5	51.791	ePt_573895	DArT	HR871259	Petroli et al. [13]	lmxll	14.00***	No significant match	-		scaffold_5	49291918	49291542	94.69	377	2e-165
304	Ur_LG5	52.633	ePt_565027	DArT	HR866573	Petroli et al. [13]	hkxhk	6.67**	No significant match	-		scaffold_7	41301537	41301771	99.15	235	5e-125
305	Ur_LG5	52.842	ePt_640582	DArT	HR871849	Petroli et al. [13]	lmxll	9.96**	No significant match	-		scaffold_5	49486640	49487284	90.12	648	0
306	Ur_LG5	54.18	ePt_636498	DArT	HR868669	Petroli et al. [13]	hkxhk	6.67**	Nucleolar complex-associated protein, putative [Ricinus communis]	4.66865e-35		scaffold_7	41301309	41301872	98.23	564	0
307	Ur_LG5	54.192	ePt_636966	DArT	HR868731	Petroli et al. [13]	hkxhk	6.67**	Nucleolar complex-associated protein, putative [Ricinus communis]	1.46135e-21		scaffold_3	17971526	17971058	97.66	470	0
308	Ur_LG5	54.222	ePt_641559	DArT	HR869477	Petroli et al. [13]	lmxll	9.17**	No significant match	-		scaffold_5	48785401	48784670	97.95	732	0
309	Ur_LG5	56.151	ePt_643060	DArT	HR869825	Petroli et al. [13]	lmxll	18.94***	No significant match	-		scaffold_5	52511696	52511992	89.26	298	2e-78
310	Ur_LG5	56.554	ePt_568705	DArT	HR867272	Petroli et al. [13]	lmxll	25.88***	No significant match	-		scaffold_5	53325431	53325529	93.94	99	2e-34
311	Ur_LG5	57.925	EUCeSSR0103	EST-SSR	Pr016588546	Zhou et al. [33]	abxcd	18.26***	No significant match	-		scaffold_5	54687233	54687339	95.37	108	9e-39
312	Ur_LG5	58.972	ePt_567459	DArT	HR867025	Petroli et al. [13]	lmxll	21.44***	No significant match	-		scaffold_8	44001050	44001394	91.3	345	2e-123
313	Ur_LG5	60.108	ePt_640261	DArT	HR871818	Petroli et al. [13]	lmxll	20.16***	No significant match	-		scaffold_5	58583444	58583155	83.17	303	7e-48
314	Ur_LG5	61.114	ePt_503828	DArT	HR865600	Petroli et al. [13]	lmxll	36.12***	No significant match	-		scaffold_5	59388117	59388364	89.52	248	2e-56
315	Ur_LG5	61.921	ePt_575363	DArT	HR868438	Petroli et al. [13]	lmxll	29.12***	Predicted protein [Populus trichocarpa]	5.76048e-65		scaffold_5	70208817	70207914	97.12	904	0
316	Ur_LG5	64.746	ePt_574421	DArT	NA	Petroli et al. [13]	lmxll	19.85***	NA	NA		NA	NA	NA	NA	NA	NA
317	Ur_LG5	64.901	ePt_639226	DArT	NA	Petroli et al. [13]	lmxll	19.23***	NA	NA		NA	NA	NA	NA	NA	NA
318	Ur_LG5	64.949	ePt_574584	DArT	HR871317	Petroli et al. [13]	lmxll	18.61***	No significant match	-		scaffold_5	62604654	62605483	96.4	833	0
319	Ur_LG5	70.671	EUCeSSR1018	EST-SSR	Pr016588716	Zhou et al. [33]	efxeg	51.72***	40S ribosomal protein S27-2 [Arabidopsis thaliana]	4e-42		scaffold_5	64320874	64320487	98.21	390	0
320	Ur_LG5	74.492	ePt_503808	DArT	HR865583	Petroli et al. [13]	lmxll	20.48***	Uncharacterized protein TCM_006050 [Theobroma cacao]	9.59672e-34		scaffold_5	73554541	73553892	97.54	651	0
321	Ur_LG5	87.16	EUCeSSR1134	EST-SSR	Pr016588767	Zhou et al. [33]	abxcd	8.71**	Hypothetical protein SORBIDRAFT_02g033820 [Sorghum bicolor]	6e-36		scaffold_5	73814771	73814707	100	65	1e-28
322	Ur_LG5	101.384	ePt_572873	DArT	HR868016	Petroli et al. [13]	lmxll	69.96***	No significant match	-		scaffold_5	74066502	74066832	95.17	331	1e-147
323	Ur_LG6	0	ePt_563006	DArT	HR870351	Petroli et al. [13]	lmxll	0.38	Leucine-rich receptor-like protein kinase family protein, XI-23,RLK7 [Theobroma cacao]	6.38921e-55		scaffold_6	5884408	5883929	97.08	480	0
324	Ur_LG6	11.392	EUCeSSR0772	EST-SSR	Pr016588640	Zhou et al. [33]	efxeg	0.28	S-adenosylmethionine-dependent methyltransferase [Zea mays]	2e-43		scaffold_6	4324287	4324105	99.45	183	2e-96
325	Ur_LG6	12.83	EUCeSSR1104	EST-SSR	Pr016588756	Zhou et al. [33]	abxcd	0.13	Predicted: probable pectin methyltransferase QUA2 [Vitis vinifera]	6e-17		scaffold_6	4558709	4558641	100	69	5e-31
326	Ur_LG6	14.381	ePt_642379	DArT	HR871979	Petroli et al. [13]	lmxll	2.53	No significant match	-		scaffold_6	6043472	6044512	98.46	1041	0
327	Ur_LG6	16.279	ePt_641672	DArT	HR869545	Petroli et al. [13]	lmxll	0.07	No significant match	-		scaffold_6	6917673	6918304	93.3	642	0
328	Ur_LG6	16.332	ePt_639567	DArT	HR869102	Petroli et al. [13]	lmxll	0.03	No significant match	-		scaffold_6	6917673	6918304	93.61	642	0
329	Ur_LG6	18.568	EUCeSSR683	EST-SSR	Pr10837402	He et al. [32]	abxcd	0.39	No significant match	-		scaffold_8	11862587	11862800	99.07	214	4e-112
330	Ur_LG6	20.06	ePt_640915	DArT	HR869317	Petroli et al. [13]	lmxll	0.01	Predicted: uncharacterized protein LOC100256625 [Vitis vinifera]	1.16537e-26		scaffold_10	552192	551935	92.34	261	3e-96
331	Ur_LG6	21.263	EUCeC39	EST-CAPS	Pr12325952	Yu et al. [29]	lmxll	0.81	Endoplasmin-like protein [Medicago truncatula]	6e-42		scaffold_8	11944633	11944161	98.94	473	0
332	Ur_LG6	24.231	ePt_504308c	DArT	HR870251	Petroli et al. [13]	hkxhk	11.00***	No significant match	-		scaffold_6	7480599	7479778	100	822	0
333	Ur_LG6	24.231	ePt_567551c	DArT	HR870702	Petroli et al. [13]	hkxhk	11.00***	No significant match	-		scaffold_6	7480599	7479773	94.81	828	0
334	Ur_LG6	24.26	ePt_600409c	DArT	HR871537	Petroli et al. [13]	hkxhk	11.00***	No significant match	-		scaffold_6	7585465	7585082	96.1	385	4e-169
335	Ur_LG6	29.323	ePt_639429	DArT	HR869074	Petroli et al. [13]	lmxll	0	Aconitase [Cucurbita cv. kurokawa amakuri]	1.72046e-10		scaffold_6	10195033	10194642	96.95	393	0
336	Ur_LG6	29.376	ePt_643431	DArT	HR869899	Petroli et al. [13]	lmxll	0	Aconitate hydratase 2, partial [Lolium perenne]	4.55944e-13		scaffold_6	10194647	10195038	97.96	393	0
337	Ur_LG6	30.348	ePt_566809	DArT	HR866919	Petroli et al. [13]	lmxll	0.12	Unnamed protein product [Vitis vinifera]	4.36483e-48		scaffold_6	13537671	13538061	91.82	391	1e-152
338	Ur_LG6	30.348	ePt_574238	DArT	HR868239	Petroli et al. [13]	lmxll	0.12	Unnamed protein product [Vitis vinifera]	3.22815e-32		scaffold_6	11399183	11398666	99.61	519	0
339	Ur_LG6	30.348	ePt_636601	DArT	HR868683	Petroli et al. [13]	lmxll	0.12	Unnamed protein product [Vitis vinifera]	1.53513e-47		scaffold_6	13537535	13538061	91.65	527	0
340	Ur_LG6	30.629	ePt_564055	DArT	HR870413	Petroli et al. [13]	lmxll	0	Hypothetical protein PRUPE_ppa010852mg [Prunus persica]	4.4323e-12		scaffold_6	10001015	10001680	87.61	678	3e-178
341	Ur_LG6	30.831	ePt_566035	DArT	HR870569	Petroli et al. [13]	lmxll	0.19	Hypothetical protein PRUPE_ppa010852mg [Prunus persica]	1.18941e-10		scaffold_6	10001015	10001792	98.46	778	0
342	Ur_LG6	30.855	ePt_643026	DArT	HR872034	Petroli et al. [13]	lmxll	0.12	Hypothetical protein PRUPE_ppa010852mg [Prunus persica]	1.22348e-12		scaffold_6	10001016	10001792	95.75	777	0
343	Ur_LG6	31.517	EUCeC25	EST-CAPS	Pr12325937	Yu et al. [29]	lmxll	0.13	Ubiquitin-specific protease 14 [Arabidopsis thaliana]	2e-51		scaffold_6	13885300	13885901	98.84	602	0
344	Ur_LG6	32.244	EUCeSSR0056c	EST-SSR	Pr016588543	Zhou et al. [33]	abxcd	0.67	NAC domain protein, IPR003441 [Populus trichocarpa]	1e-08		scaffold_6	14090397	14090270	98.44	128	2e-61
345	Ur_LG6	32.749	ePt_504814	DArT	HR870297	Petroli et al. [13]	lmxll	0.07	S-locus lectin protein kinase family protein [Theobroma cacao]	4.68282e-24		scaffold_6	13383695	13384048	100	354	0
346	Ur_LG6	37.202	EUCeC24	EST-CAPS	Pr12325936	Yu et al. [29]	lmxll	2.61	Aminotransferase family protein [Populus trichocarpa]	9e-52		scaffold_6	15009671	15010388	95.96	718	0
347	Ur_LG6	38.638	EUCeSSR1028	EST-SSR	Pr016588721	Zhou et al. [33]	lmxll	0.27	Ubiquitin-conjugating enzyme E2 35 [Arabidopsis thaliana]	2e-102		scaffold_6	15500010	15500227	99.08	218	4e-112
348	Ur_LG6	41.31	ePt_570117	DArT	HR867509	Petroli et al. [13]	lmxll	3.67	Receptor protein kinase-like protein [Medicago truncatula]	7.65253e-16		scaffold_6	17260833	17261479	97.06	647	0
349	Ur_LG6	41.842	ePt_572717	DArT	HR867985	Petroli et al. [13]	lmxll	0.12	No significant match	-		scaffold_6	17230187	17230838	99.69	652	0
350	Ur_LG6	42.947	ePt_566205	DArT	HR866802	Petroli et al. [13]	lmxll	1.16	No significant match	-		scaffold_6	17139782	17140319	95.72	538	0
351	Ur_LG6	44.32	EUCeC9	EST-CAPS	Pr12326008	Yu et al. [29]	lmxll	0	Elongation factor EF-2 [Medicago truncatula]	3e-107		scaffold_6	18833101	18832551	98.73	551	0
352	Ur_LG6	46.489	EUCeSSR046	EST-SSR	Pr10837238	He et al. [32]	efxeg	1.53	Multicopper oxidase, putative [Ricinus communis]	2e-16		scaffold_6	21863930	21863746	99.46	185	2e-97
353	Ur_LG6	47.707	ePt_636956	DArT	HR868729	Petroli et al. [13]	lmxll	0.92	No significant match	-		scaffold_6	19424257	19423508	95.07	751	0
354	Ur_LG6	49.204	ePt_565983	DArT	HR870564	Petroli et al. [13]	lmxll	0.12	No significant match	-		scaffold_6	20865769	20865393	99.2	377	0
355	Ur_LG6	49.204	ePt_638101	DArT	HR871663	Petroli et al. [13]	lmxll	0.12	No significant match	-		scaffold_6	20865768	20865393	95.48	376	3e-173
356	Ur_LG6	50.497	EUCeC46	EST-CAPS	Pr12325960	Yu et al. [29]	lmxll	0.62	Auxin-induced protein 5NG4 [Medicago truncatula]	4e-45		scaffold_6	20488872	20488642	98.27	231	9e-118
357	Ur_LG6	50.781	ePt_567257	DArT	HR870672	Petroli et al. [13]	lmxll	0.07	No significant match	-		scaffold_6	22429625	22429216	81.11	413	2e-39
358	Ur_LG6	51.39	ePt_569466	DArT	NA	Petroli et al. [13]	lmxll	0.76	NA	NA		NA	NA	NA	NA	NA	NA
359	Ur_LG6	51.72	ePt_642936	DArT	HR872023	Petroli et al. [13]	lmxll	0.77	Predicted: pentatricopeptide repeat-containing protein At1g76280-like [Vitis vinifera]	1.71807e-09		scaffold_6	22680867	22681637	99.61	771	0
360	Ur_LG6	52.497	ePt_567365	DArT	HR867008	Petroli et al. [13]	lmxll	0.03	Hypothetical protein VITISV_008779 [Vitis vinifera]	1.90484e-18		scaffold_6	20258585	20259177	99.33	593	0
361	Ur_LG6	52.497	ePt_568057	DArT	HR867142	Petroli et al. [13]	lmxll	0.03	Hypothetical protein VITISV_008779 [Vitis vinifera]	1.90484e-18		scaffold_6	20258585	20259177	99.33	593	0
362	Ur_LG6	52.655	ePt_566641	DArT	HR866882	Petroli et al. [13]	lmxll	0.07	No significant match	-		scaffold_6	20192634	20193348	98.46	715	0
363	Ur_LG6	53.144	ePt_563540	DArT	HR866398	Petroli et al. [13]	lmxll	0	No significant match	-		scaffold_6	20734918	20734787	90.91	132	4e-40
364	Ur_LG6	53.144	ePt_567865	DArT	HR867109	Petroli et al. [13]	lmxll	0	No significant match	-		scaffold_6	20734482	20734923	100	442	0
365	Ur_LG6	56.35	Embra233	gSSR	BV682169	Brondani et al. [34]	lmxll	0	No significant match	-		scaffold_6	24277671	24277564	99.07	108	9e-52
366	Ur_LG6	56.742	EUCeSSR067	EST-SSR	Pr10837243	He et al. [32]	lmxll	1.35	Transcription factor lim1 [Eucalyptus globulus]	3e-65		scaffold_6	30417075	30415305	98.88	1782	0
367	Ur_LG6	57.218	ePt_599538	DArT	HR871443	Petroli et al. [13]	lmxll	1.09	No significant match	-		scaffold_6	31936908	31936178	98.78	735	0
368	Ur_LG6	57.218	ePt_600144	DArT	HR871514	Petroli et al. [13]	lmxll	1.09	Abscisic acid responsive elements-binding factor 2 isoform 1 [Theobroma cacao]	5.63277e-46		scaffold_6	31936908	31936182	99.04	727	0
369	Ur_LG6	58.441	ePt_571092	DArT	HR867695	Petroli et al. [13]	lmxll	0.03	No significant match	-		scaffold_5	30760953	30761231	96.42	279	3e-132
370	Ur_LG6	58.99	ePt_599643	DArT	HR872184	Petroli et al. [13]	lmxll	0.76	No significant match	-		scaffold_6	30241042	30241476	92.01	463	2e-113
371	Ur_LG6	61.479	ePt_563016	DArT	HR870354	Petroli et al. [13]	lmxll	0.19	No significant match	-		scaffold_6	35002680	35003076	98.99	397	0
372	Ur_LG6	61.645	ePt_599499	DArT	HR871441	Petroli et al. [13]	lmxll	0.27	No significant match	-		scaffold_6	35003171	35002684	91.62	489	5e-169
373	Ur_LG6	61.645	ePt_643950	DArT	HR872119	Petroli et al. [13]	lmxll	0.27	No significant match	-		scaffold_6	35003171	35002684	91.82	489	2e-171
374	Ur_LG6	65.528	ePt_572883	DArT	HR868019	Petroli et al. [13]	lmxll	4.04*	Predicted: HEAT repeat-containing protein 5B-like [Vitis vinifera]	2.88697e-09		scaffold_6	34430579	34430192	98.2	388	0
375	Ur_LG6	65.571	ePt_640469	DArT	HR869246	Petroli et al. [13]	lmxll	3.37	No significant match	-		scaffold_6	34169491	34169889	96.82	409	0
376	Ur_LG6	65.626	ePt_563539	DArT	HR866397	Petroli et al. [13]	lmxll	3.08	FLU, putative isoform 4 [Theobroma cacao]	2.23576e-30		scaffold_6	34170076	34169281	90.62	800	0
377	Ur_LG6	68.21	EUCeSSR0959	EST-SSR	Pr016588693	Zhou et al. [33]	lmxll	4.17*	F-actin capping protein beta subunit, putative [Ricinus communis]	1e-111		scaffold_6	36372826	36372684	93.71	143	3e-56
378	Ur_LG6	71.217	EUCeSSR611	EST-SSR	Pr10837386	He et al. [32]	lmxll	1.48	RNA-binding protein [Medicago truncatula]	2e-47		scaffold_6	36801375	36801090	98.61	287	2e-148
379	Ur_LG6	73.629	ePt_570729	DArT	HR867628	Petroli et al. [13]	lmxll	0.92	No significant match	-		scaffold_6	37608943	37608501	97.74	443	0
380	Ur_LG6	73.85	ePt_570145	DArT	HR867515	Petroli et al. [13]	lmxll	0.76	Unnamed protein product [Vitis vinifera]	4.25324e-12		scaffold_6	37608943	37608501	97.97	443	0
381	Ur_LG6	73.85	ePt_571667	DArT	HR867810	Petroli et al. [13]	lmxll	0.76	Unnamed protein product [Vitis vinifera]	1.77128e-12		scaffold_6	37608506	37608948	97.52	443	0
382	Ur_LG6	83.136	ePt_504218	DArT	HR865917	Petroli et al. [13]	lmxll	0.12	ATP-binding cassette transporter, putative [Ricinus communis]	2.12857e-27		scaffold_6	40152092	40152447	98.6	357	3e-170
383	Ur_LG6	83.136	ePt_600703	DArT	HR868658	Petroli et al. [13]	lmxll	0.12	ATP-binding cassette transporter, putative [Ricinus communis]	1.24657e-25		scaffold_6	40152442	40152087	98.06	360	4e-166
384	Ur_LG6	84.835	ePt_567354	DArT	HR870683	Petroli et al. [13]	lmxll	1.48	Unknown [Picea sitchensis]	2.88113e-07		scaffold_6	39780474	39780196	98.92	279	6e-149
385	Ur_LG6	86.61	EUCeC32	EST-CAPS	Pr12325945	Yu et al. [29]	lmxll	0.03	Aquaporin TIP2 [Malus prunifolia]	2e-27		scaffold_6	40013272	40013713	99.55	442	0
386	Ur_LG6	87.728	EUCeC72	EST-CAPS	Pr12325989	Yu et al. [29]	lmxll	3.23	tRNA-binding arm; t-snare [Medicago truncatula]	1e-09		scaffold_6	39915049	39914529	98.27	521	0
387	Ur_LG6	90.565	EUCeC77	EST-CAPS	Pr12325994	Yu et al. [29]	lmxll	0.03	Ubiquitin-specific protease 6 [Arabidopsis lyrata subsp. lyrata]	1e-69		scaffold_6	40375208	40376105	98.11	900	0
388	Ur_LG6	92.218	EUCeSSR0853c	EST-SSR	Pr016588656	Zhou et al. [33]	abxcd	0.03	Ser/Thr specific protein phosphatase 2A B regulatory subunit beta isoform [Medicago sativa subsp. x varia]	2e-47		scaffold_6	40395182	40395030	97.42	155	8e-68
389	Ur_LG6	93.628	ePt_643660	DArT	HR869949	Petroli et al. [13]	lmxll	1.74	Hypothetical protein PRUPE_ppa018411mg, partial [Prunus persica]	1.77116e-17		scaffold_6	40826448	40826202	96.76	247	6e-118
390	Ur_LG6	98.965	EUCeC14	EST-CAPS	Pr12325925	Yu et al. [29]	efxeg	3.67	ATP binding protein, putative [Ricinus communis]	1e-61		scaffold_6	41761474	41760874	99.5	601	0
391	Ur_LG6	102.467	EUCeSSR0344c	EST-SSR	Pr016588575	Zhou et al. [33]	efxeg	3.84*	Tau class glutathione transferase GSTU33 [Populus trichocarpa]	2e-20		scaffold_6	41282661	41282584	100	78	2e-36
392	Ur_LG6	109.869	EUCeSSR0984	EST-SSR	Pr016588515	Zhou et al. [31]	efxeg	1.72	No significant match	-		scaffold_6	44064553	44064641	98.88	89	1e-40
393	Ur_LG6	112.972	EUCeSSR0901c	EST-SSR	Pr016588669	Zhou et al. [33]	abxcd	0.01	Photosystem II subunit PsbS1 [Zea mays]	3e-13		scaffold_6	46066420	46066548	96.12	129	2e-40
394	Ur_LG6	115.626	ePt_575077	DArT	HR868373	Petroli et al. [13]	lmxll	5.56*	No significant match	-		scaffold_6	45520171	45519628	98.35	544	0
395	Ur_LG6	117.726	Embra345	gSSR	BV682206	Brondani et al. [34]	efxeg	1.31	No significant match	-		scaffold_6	46302395	46302603	96.65	209	3e-98
396	Ur_LG6	120.799	EUCeSSR0776	EST-SSR	Pr016588642	Zhou et al. [33]	lmxll	1.09	Low PSII accumulation 3 protein [Arabidopsis thaliana]	2e-48		scaffold_6	47938769	47938915	100	147	1e-77
397	Ur_LG6	122.288	EUCeSSR1001c	EST-SSR	Pr016588708	Zhou et al. [33]	abxcd	1.47	Hypothetical protein ARALYDRAFT_471815 [Arabidopsis lyrata subsp. lyrata]	1e-19		scaffold_6	48135471	48135413	100	59	4e-25
398	Ur_LG6	123.135	ePt_573405	DArT	HR868115	Petroli et al. [13]	lmxll	1.97	No significant match	-		scaffold_6	46764825	46765027	94.58	203	2e-84
399	Ur_LG6	124.891	EUCeSSR0645	EST-SSR	Pr016588615	Zhou et al. [33]	abxcd	0.37	Protein phosphatase 2C [Zea mays]	7e-40		scaffold_6	48901979	48902214	99.16	237	8e-124
400	Ur_LG6	127.127	ePt_642736	DArT	HR869779	Petroli et al. [13]	lmxll	0.76	No significant match	-		scaffold_6	49027953	49027677	88.45	277	5e-76
401	Ur_LG6	129.196	EUCeC81	EST-CAPS	Pr12325999	Yu et al. [29]	lmxll	1.00	Anionic peroxidase [Petroselinum crispum]	4e-42		scaffold_6	50190370	50189082	96.82	1289	0
402	Ur_LG6	130.965	Embra97	gSSR	BV682239	Brondani et al. [34]	efxeg	3.03	N2-acetylornithine aminotransferase [Populus maximowiczii x P. nigra]	2e-13		scaffold_6	53264142	53263801	99.42	342	0
403	Ur_LG6	133.55	ePt_568843	DArT	HR870828	Petroli et al. [13]	lmxll	7.76**	No significant match	-		scaffold_6	50352197	50352647	97.56	451	0
404	Ur_LG6	133.55	ePt_569599	DArT	HR870904	Petroli et al. [13]	lmxll	7.76**	No significant match	-		scaffold_6	50352647	50352197	98.89	451	0
405	Ur_LG7	0	Embra112	gSSR	BV682242	Brondani et al. [34]	lmxll	0.48	No significant match	-		scaffold_7	4634636	4634919	94.1	288	3e-124
406	Ur_LG7	7.439	Embra98	gSSR	BV682070	Brondani et al. [34]	lmxll	1.58	No significant match	-		scaffold_2	12452178	12452441	89.39	264	8e-79
407	Ur_LG7	12.384	Embra174	gSSR	BV682118	Brondani et al. [34]	lmxll	0.28	No significant match	-		scaffold_7	5475458	5475392	92.54	67	3e-18
408	Ur_LG7	15.921	ePt_564986	DArT	HR870482	Petroli et al. [13]	lmxll	0.79	No significant match	-		scaffold_7	14297209	14297502	98.98	294	9e-158
409	Ur_LG7	17.125	ePt_572761	DArT	HR871157	Petroli et al. [13]	lmxll	1.80	No significant match	-		scaffold_7	14297209	14297502	98.98	294	9e-158
410	Ur_LG7	17.252	ePt_572871	DArT	HR871165	Petroli et al. [13]	lmxll	1.83	No significant match	-		scaffold_7	14297502	14297210	97.61	293	1e-147
411	Ur_LG7	17.261	ePt_643020	DArT	HR872033	Petroli et al. [13]	lmxll	2.06	No significant match	-		scaffold_7	14297209	14297502	98.98	294	9e-158
412	Ur_LG7	17.336	ePt_569587	DArT	HR870903	Petroli et al. [13]	lmxll	1.61	No significant match	-		scaffold_7	14297209	14297502	99.32	294	4e-160
413	Ur_LG7	17.604	ePt_570894	DArT	HR871004	Petroli et al. [13]	lmxll	2.06	No significant match	-		scaffold_7	14297502	14297210	98.98	293	4e-157
414	Ur_LG7	17.826	ePt_569999	DArT	NA	Petroli et al. [13]	lmxll	2.61	NA	NA		NA	NA	NA	NA	NA	NA
415	Ur_LG7	18.05	ePt_641649	DArT	HR871919	Petroli et al. [13]	lmxll	3.17	No significant match	-		scaffold_7	14297271	14297475	98.54	205	6e-105
416	Ur_LG7	20.389	ePt_571762	DArT	HR871071	Petroli et al. [13]	hkxhk	9.33**	No significant match	-		scaffold_7	5655997	5656363	97.55	367	0
417	Ur_LG7	22.215	ePt_503185	DArT	HR870139	Petroli et al. [13]	lmxll	8.13**	No significant match	-		scaffold_7	11743633	11744116	95.68	486	0
418	Ur_LG7	22.316	ePt_568311	DArT	HR870785	Petroli et al. [13]	lmxll	6.82**	No significant match	-		scaffold_7	11743633	11744111	95.04	484	0
419	Ur_LG7	22.316	ePt_570032	DArT	HR870921	Petroli et al. [13]	lmxll	6.82**	No significant match	-		scaffold_7	11743799	11744111	98.4	313	3e-164
420	Ur_LG7	22.316	ePt_570285	DArT	HR870952	Petroli et al. [13]	lmxll	6.82**	No significant match	-		scaffold_7	11743799	11744111	97.76	313	2e-159
421	Ur_LG7	22.316	ePt_638570	DArT	HR871691	Petroli et al. [13]	lmxll	6.82**	No significant match	-		scaffold_7	14376770	14376458	100	313	4e-176
422	Ur_LG7	22.324	ePt_641860	DArT	NA	Petroli et al. [13]	lmxll	6.82**	NA	NA		NA	NA	NA	NA	NA	NA
423	Ur_LG7	23.737	ePt_568596	DArT	HR867251	Petroli et al. [13]	hkxhk	9.67**	No significant match	-		scaffold_7	12302682	12302892	100	211	2e-115
424	Ur_LG7	23.961	ePt_504763	DArT	HR866135	Petroli et al. [13]	hkxhk	8.67**	No significant match	-		scaffold_7	12302633	12302892	98.09	262	5e-129
425	Ur_LG7	24.05	ePt_642907	DArT	HR872019	Petroli et al. [13]	lmxll	1.97	No significant match	-		scaffold_7	7445577	7445773	96.45	197	1e-90
426	Ur_LG7	24.532	ePt_504215	DArT	HR870239	Petroli et al. [13]	lmxll	3.03	No significant match	-		scaffold_7	9106446	9105965	99.79	482	0
427	Ur_LG7	24.532	ePt_636633	DArT	HR871580	Petroli et al. [13]	lmxll	3.03	No significant match	-		scaffold_7	9615691	9615307	89.66	387	3e-133
428	Ur_LG7	24.574	ePt_569278	DArT	HR870873	Petroli et al. [13]	lmxll	1.35	No significant match	-		scaffold_7	7445773	7445480	96.26	294	9e-139
429	Ur_LG7	26.198	ePt_565916	DArT	HR870560	Petroli et al. [13]	lmxll	0.38	Leucine-rich repeat protein kinase family protein isoform 3 [Theobroma cacao]	2.46506e-15		scaffold_7	15698625	15699017	83.5	394	8e-60
430	Ur_LG7	26.424	ePt_563434	DArT	HR870394	Petroli et al. [13]	lmxll	0.77	GTP cyclohydrolase II isoform 1 [Theobroma cacao]	6.0209e-16		scaffold_7	15698626	15699014	81.66	398	6e-45
431	Ur_LG7	26.525	ePt_565029	DArT	HR870485	Petroli et al. [13]	lmxll	0.62	Riboflavin biosynthesis protein ribBA, chloroplastic [Triticum urartu]	1.84226e-14		scaffold_7	15698625	15699017	82.83	396	4e-52
432	Ur_LG7	27.076	ePt_636865	DArT	HR868714	Petroli et al. [13]	lmxll	4.84*	No significant match	-		scaffold_7	24326228	24326444	85.71	217	4e-45
433	Ur_LG7	27.235	ePt_571637	DArT	HR871060	Petroli et al. [13]	lmxll	3.72	No significant match	-		scaffold_7	23860419	23860845	96.96	427	0
434	Ur_LG7	27.971	ePt_642308	DArT	HR871972	Petroli et al. [13]	lmxll	1.53	No significant match	-		scaffold_7	23881683	23881127	96.23	557	0
435	Ur_LG7	28.261	ePt_572994	DArT	HR868038	Petroli et al. [13]	lmxll	1.74	No significant match	-		scaffold_7	17373080	17373167	95.45	88	1e-32
436	Ur_LG7	28.892	ePt_573263	DArT	HR868092	Petroli et al. [13]	lmxll	1.31	No significant match	-		scaffold_7	24626461	24626626	100	166	1e-88
437	Ur_LG7	28.949	ePt_573687	DArT	HR871236	Petroli et al. [13]	hkxhk	10.33**	No significant match	-		scaffold_7	17857567	17857904	99.7	338	0
438	Ur_LG7	29.007	ePt_564872	DArT	NA	Petroli et al. [13]	lmxll	1.29	NA	NA		NA	NA	NA	NA	NA	NA
439	Ur_LG7	30.358	ePt_564926	DArT	HR866556	Petroli et al. [13]	lmxll	3.12	No significant match	-		scaffold_3	39278856	39279128	89.05	274	2e-82
440	Ur_LG7	30.91	ePt_571617	DArT	HR867802	Petroli et al. [13]	lmxll	3.72	Predicted: bifunctional dihydrofolate reductase-thymidylate synthase-like [Vitis vinifera]	3.75563e-26		scaffold_7	29244627	29245220	85.02	614	1e-127
441	Ur_LG7	31.041	ePt_568502	DArT	HR870801	Petroli et al. [13]	lmxll	3.67	No significant match	-		scaffold_7	29233410	29234278	95.64	871	0
442	Ur_LG7	31.548	ePt_637064	DArT	HR868744	Petroli et al. [13]	lmxll	1.94	No significant match	-		scaffold_7	30848524	30848888	96.99	366	9e-178
443	Ur_LG7	31.548	ePt_643472	DArT	HR869909	Petroli et al. [13]	lmxll	1.94	No significant match	-		scaffold_7	30848668	30848998	90.03	331	6e-108
444	Ur_LG7	32.261	ePt_637332	DArT	HR871623	Petroli et al. [13]	lmxll	6.12*	Predicted: bifunctional dihydrofolate reductase-thymidylate synthase-like [Vitis vinifera]	3.65812e-26		scaffold_7	29011443	29012326	96.31	894	0
445	Ur_LG7	32.937	EUCgSSR01	gSSR	BD272940	He et al. [36]	abxcd	2.98	Farnesyl-diphosphate farnesyltransferase [Medicago truncatula]	6e-07		scaffold_7	31546575	31546640	100	66	6e-29
446	Ur_LG7	34.29	ePt_569735	DArT	NA	Petroli et al. [13]	lmxll	2.45	NA	NA		NA	NA	NA	NA	NA	NA
447	Ur_LG7	37.508	ePt_600091	DArT	HR871509	Petroli et al. [13]	lmxll	0.48	No significant match	-		scaffold_7	36853642	36854103	94.54	476	6e-178
448	Ur_LG7	38.074	ePt_566313	DArT	HR870590	Petroli et al. [13]	lmxll	0.48	Predicted: uncharacterized protein LOC101498979 [Cicer arietinum]	6.18427e-11		scaffold_7	36853933	36853642	98.29	292	6e-152
449	Ur_LG7	40.161	EUCeSSR427	EST-SSR	Pr10837348	He et al. [32]	abxcd	0.01	Glucan endo-1,3-beta-glucosidase precursor, putative [Ricinus communis]	9e-82		scaffold_7	7865777	7865479	99.67	299	3e-165
450	Ur_LG7	42.009	EUCeC28c	EST-CAPS	Pr12325940	Yu et al. [29]	efxeg	0.29	Serine/threonine-protein kinase [Dimocarpus longan]	1e-52		scaffold_7	34062448	34061955	99.19	494	0
451	Ur_LG7	48.257	ePt_575025	DArT	HR871362	Petroli et al. [13]	lmxll	4.36*	Predicted: coiled-coil domain-containing protein 130-like isoform X1 [Cicer arietinum]	4.41908e-33		scaffold_7	41908144	41907665	98.54	480	0
452	Ur_LG7	55.193	EUCeSSR348c	EST-SSR	Pr10837327	He et al. [32]	efxeg	0.08	No significant match	-		scaffold_7	41909858	41909312	98.36	548	0
453	Ur_LG7	71.527	EUCeSSR470	EST-SSR	Pr10837359	He et al. [32]	lmxll	1.92	Zinc finger protein-like [Arabidopsis thaliana]	1e-20		scaffold_7	46848758	46849339	98.46	583	0
454	Ur_LG7	76.877	ePt_572990	DArT	HR868036	Petroli et al. [13]	lmxll	0.12	No significant match	-		scaffold_7	45147982	45148247	99.62	266	6e-146
455	Ur_LG7	91.405	ePt_641647	DArT	HR869529	Petroli et al. [13]	lmxll	0.76	Predicted: protein SENSITIVITY TO RED LIGHT REDUCED 1-like [Cucumis sativus]	5.74381e-33		scaffold_7	50592178	50591493	98.4	686	0
456	Ur_LG7	94.101	ePt_571179	DArT	HR867711	Petroli et al. [13]	hkxhk	9.33**	No significant match	-		scaffold_7	52141135	52141314	100	180	6e-97
457	Ur_LG7	94.104	ePt_503710	DArT	NA	Petroli et al. [13]	hkxhk	9.33**	NA	NA		NA	NA	NA	NA	NA	NA
458	Ur_LG7	94.105	ePt_574405	DArT	HR868270	Petroli et al. [13]	hkxhk	9.33**	No significant match	-		scaffold_7	52141135	52141314	100	180	6e-97
459	Ur_LG7	101.585	EUCeSSR581c	EST-SSR	Pr10837380	He et al. [32]	efxeg	6.32*	RNA binding protein [Arabidopsis lyrata subsp. lyrata]	3e-38		scaffold_7	49893936	49894080	99.31	145	3e-73
460	Ur_LG7	112.087	EUCeC2	EST-CAPS	Pr12325931	Yu et al. [29]	lmxll	5.45*	60S acidic ribosomal protein PO [Euphorbia esula]	1e-114		scaffold_7	49028161	49028823	98.65	666	0
461	Ur_LG8	0	EUCeSSR1087	EST-SSR	Pr016588747	Zhou et al. [33]	abxcd	0.07	Leunig-like protein [Arabidopsis thaliana]	6e-64		scaffold_8	631971	631749	99.55	223	3e-120
462	Ur_LG8	4.447	EUCeSSR1147c	EST-SSR	Pr016588770	Zhou et al. [33]	efxeg	1.89	60S ribosomal protein L5A [Hevea brasiliensis]	2e-124		scaffold_8	3958061	3957861	99	201	4e-69
463	Ur_LG8	8.795	ePt_644495	DArT	HR872168	Petroli et al. [13]	lmxll	1.96	No significant match	-		scaffold_5	74050965	74051344	99.21	381	2e-180
464	Ur_LG8	8.871	ePt_503840	DArT	HR870200	Petroli et al. [13]	lmxll	1.12	No significant match	-		scaffold_5	74051344	74050965	98.95	381	5e-178
465	Ur_LG8	11.998	EUCeSSR712c	EST-SSR	Pr10837409	He et al. [32]	abxcd	0.67	No significant match	-		scaffold_8	5209920	5210369	95.11	450	1e-167
466	Ur_LG8	12.867	Eg126	gSSR	NA	Ottewell et al. [39]	lmxll	0.62	NA	NA		NA	NA	NA	NA	NA	NA
467	Ur_LG8	15.854	ePt_573184	DArT	HR871191	Petroli et al. [13]	lmxll	0	Predicted: origin recognition complex subunit 4-like [Vitis vinifera]	7.19066e-08		scaffold_8	359416	360343	98.82	929	0
468	Ur_LG8	15.854	ePt_642854	DArT	HR872186	Petroli et al. [13]	lmxll	0	Predicted: origin recognition complex subunit 4-like [Vitis vinifera]	6.02115e-08		scaffold_8	359468	360385	97.49	918	0
469	Ur_LG8	23.317	EUCeSSR1128c	EST-SSR	Pr016588765	Zhou et al. [33]	abxcd	1.61	Monodehydroascorbate reductase [Vitis vinifera]	2e-51		scaffold_8	1237840	1237714	98.43	127	3e-58
470	Ur_LG8	25.97	ePt_575292	DArT	HR868418	Petroli et al. [13]	lmxll	1.58	Uncharacterized protein isoform 2, partial [Theobroma cacao]	7.81342e-11		scaffold_8	8077482	8077760	85.12	289	3e-53
471	Ur_LG8	29.867	Emcrc6c	gSSR	NA	Steane et al. [35]	abxcd	0.07	NA	NA		NA	NA	NA	NA	NA	NA
472	Ur_LG8	38.35	ePt_575608	DArT	NA	Petroli et al. [13]	lmxll	1.94	NA	NA		NA	NA	NA	NA	NA	NA
473	Ur_LG8	44.348	ePt_562934	DArT	HR866252	Petroli et al. [13]	lmxll	2.45	Predicted: cysteine-rich receptor-like protein kinase 10-like [Solanum lycopersicum]	7.42579e-39		scaffold_8	12864763	12864253	99.61	511	0
474	Ur_LG8	44.348	ePt_569481	DArT	HR867415	Petroli et al. [13]	lmxll	2.45	Predicted protein [Populus trichocarpa]	1.39978e-45		scaffold_8	12864760	12864194	93.22	575	0
475	Ur_LG8	44.348	ePt_641742	DArT	HR869590	Petroli et al. [13]	lmxll	2.45	Predicted protein [Populus trichocarpa]	6.5646e-48		scaffold_8	12864196	12864533	95.59	340	1e-154
476	Ur_LG8	52.614	ePt_569069	DArT	NA	Petroli et al. [13]	lmxll	1.94	NA	NA		NA	NA	NA	NA	NA	NA
477	Ur_LG8	53.261	ePt_569116	DArT	HR870855	Petroli et al. [13]	lmxll	2.45	No significant match	-		scaffold_8	13113026	13112674	98.58	353	0
478	Ur_LG8	53.261	ePt_571134	DArT	HR871019	Petroli et al. [13]	lmxll	2.45	No significant match	-		scaffold_8	13112674	13113031	99.16	358	0
479	Ur_LG8	53.261	ePt_600376	DArT	HR871532	Petroli et al. [13]	lmxll	2.45	No significant match	-		scaffold_8	13112674	13113031	99.16	358	0
480	Ur_LG8	53.261	ePt_638940	DArT	HR871715	Petroli et al. [13]	lmxll	2.45	No significant match	-		scaffold_8	13113188	13112674	98.64	515	0
481	Ur_LG8	53.283	ePt_504515	DArT	HR870269	Petroli et al. [13]	lmxll	2.80	No significant match	-		scaffold_8	13112672	13113045	98.93	375	0
482	Ur_LG8	53.312	ePt_640042	DArT	HR871799	Petroli et al. [13]	lmxll	1.74	No significant match	-		scaffold_8	13113044	13112674	98.92	371	0
483	Ur_LG8	55.53	ePt_572568	DArT	HR871142	Petroli et al. [13]	lmxll	0.19	No significant match	-		scaffold_8	13124610	13124217	99.24	394	0
484	Ur_LG8	55.53	ePt_574967	DArT	HR871358	Petroli et al. [13]	lmxll	0.19	No significant match	-		scaffold_8	13124217	13124610	99.75	394	0
485	Ur_LG8	61.056	Embra157c	gSSR	BV682104	Brondani et al. [34]	abxcd	0.03	No significant match	-		scaffold_8	17310727	17310620	100	108	4e-54
486	Ur_LG8	64.315	ePt_639354	DArT	HR871750	Petroli et al. [13]	lmxll	1.48	Hypothetical protein PRUPE_ppa019814mg [Prunus persica]	1.832e-26		scaffold_8	16427497	16426712	97.84	786	0
487	Ur_LG8	64.315	ePt_643870	DArT	HR872108	Petroli et al. [13]	lmxll	1.48	No significant match	-		scaffold_8	16426712	16427505	95.84	794	0
488	Ur_LG8	65.081	ePt_567895	DArT	NA	Petroli et al. [13]	lmxll	0.62	NA	NA		NA	NA	NA	NA	NA	NA
489	Ur_LG8	65.097	ePt_503461	DArT	HR870161	Petroli et al. [13]	lmxll	0.76	Predicted: sterol 3-beta-glucosyltransferase-like [Cicer arietinum]	7.09865e-30		scaffold_8	16427976	16427512	95.39	477	0
490	Ur_LG8	65.097	ePt_503970	DArT	HR870213	Petroli et al. [13]	lmxll	0.76	Predicted: sterol 3-beta-glucosyltransferase-like [Glycine max]	1.30665e-28		scaffold_8	16427512	16427976	94.97	477	0
491	Ur_LG8	67.86	Embra48c	gSSR	BV682039	Brondani et al. [34]	abxcd	0.07	No significant match	-		scaffold_8	16180266	16180398	100	133	7e-69
492	Ur_LG8	69.057	EUCeSSR522	EST-SSR	Pr10837369	He et al. [32]	abxcd	0	Esterase/lipase domain-containing protein [Arabidopsis thaliana]	1e-66		scaffold_8	15487717	15488064	100	348	0
493	Ur_LG8	72.596	EUCeC69	EST-CAPS	Pr12325985	Yu et al. [29]	efxeg	2.61	No significant match	-		scaffold_8	15420646	15419502	96.79	1151	0
494	Ur_LG8	78.248	ePt_504347	DArT	HR870258	Petroli et al. [13]	lmxll	2.00	Predicted protein [Populus trichocarpa]	1.86225e-09		scaffold_8	25441939	25441580	100	360	0
495	Ur_LG8	80.375	ePt_573478	DArT	HR871224	Petroli et al. [13]	lmxll	0	Methyl esterase 10, putative [Theobroma cacao]	9.03751e-10		scaffold_8	25431161	25430784	98.41	378	0
496	Ur_LG8	80.798	ePt_638466	DArT	HR871684	Petroli et al. [13]	lmxll	0.01	Predicted protein [Populus trichocarpa]	2.74956e-10		scaffold_8	25411581	25411204	98.94	378	0
497	Ur_LG8	84.617	ePt_641143	DArT	HR869360	Petroli et al. [13]	lmxll	1.48	Hypothetical protein PRUPE_ppa018036mg [Prunus persica]	1.79744e-11		scaffold_8	31097002	31096360	98.6	643	0
498	Ur_LG8	84.617	ePt_573007	DArT	NA	Petroli et al. [13]	lmxll	1.48	NA	NA		NA	NA	NA	NA	NA	NA
499	Ur_LG8	84.617	ePt_573512	DArT	NA	Petroli et al. [13]	lmxll	1.48	NA	NA		NA	NA	NA	NA	NA	NA
500	Ur_LG8	86.464	Embra370	gSSR	BV682215	Brondani et al. [34]	efxeg	0.27	No significant match	-		scaffold_5	41971188	41971422	89.36	235	1e-75
501	Ur_LG8	88.635	ePt_568078	DArT	HR870763	Petroli et al. [13]	lmxll	2.45	No significant match	-		scaffold_8	42936228	42936912	96.8	688	0
502	Ur_LG8	88.979	ePt_573980	DArT	HR868197	Petroli et al. [13]	lmxll	2.45	No significant match	-		scaffold_8	40651758	40652516	99.08	759	0
503	Ur_LG8	88.979	ePt_573759	DArT	HR871244	Petroli et al. [13]	lmxll	2.45	MOS4-associated complex 3A [Theobroma cacao]	1.80325e-08		scaffold_8	42936907	42936159	100	749	0
504	Ur_LG8	88.979	ePt_600084	DArT	HR871507	Petroli et al. [13]	lmxll	2.45	MOS4-associated complex 3A [Theobroma cacao]	1.80325e-08		scaffold_8	42936159	42936907	99.87	749	0
505	Ur_LG8	88.979	ePt_638841	DArT	HR871707	Petroli et al. [13]	lmxll	2.45	MOS4-associated complex 3A [Theobroma cacao]	1.44431e-08		scaffold_8	42936201	42936907	97.6	707	0
506	Ur_LG8	88.979	ePt_641034	DArT	HR871882	Petroli et al. [13]	lmxll	2.45	No significant match	-		scaffold_8	42936908	42936159	93.68	759	0
507	Ur_LG8	88.979	ePt_637212	DArT	NA	Petroli et al. [13]	lmxll	2.45	NA	NA		NA	NA	NA	NA	NA	NA
508	Ur_LG8	89.104	ePt_504624	DArT	HR866104	Petroli et al. [13]	lmxll	3.47	No significant match	-		scaffold_8	40651770	40652516	98.53	749	0
509	Ur_LG8	91.377	ePt_643100	DArT	HR869836	Petroli et al. [13]	lmxll	0.62	No significant match	-		scaffold_8	37336725	37336430	89.23	297	1e-87
510	Ur_LG8	91.385	ePt_642757	DArT	HR869783	Petroli et al. [13]	lmxll	0.76	Hypothetical protein PRUPE_ppa010481mg [Prunus persica]	5.84688e-10		scaffold_8	37336428	37336725	89.63	299	3e-91
511	Ur_LG8	92.188	ePt_640126	DArT	HR871806	Petroli et al. [13]	hkxhk	10.67**	No significant match	-		scaffold_8	54935461	54934561	97.45	902	0
512	Ur_LG8	92.301	ePt_572670	DArT	NA	Petroli et al. [13]	hkxhk	10.33**	NA	NA		NA	NA	NA	NA	NA	NA
513	Ur_LG8	92.489	ePt_568780	DArT	HR870823	Petroli et al. [13]	hkxhk	11.33***	No significant match	-		scaffold_8	54935525	54934561	99.59	965	0
514	Ur_LG8	92.493	ePt_641101	DArT	HR871887	Petroli et al. [13]	hkxhk	11.00***	No significant match	-		scaffold_8	54935525	54934580	99.05	946	0
515	Ur_LG8	92.832	ePt_638042	DArT	HR868883	Petroli et al. [13]	lmxll	1.09	No significant match	-		scaffold_8	44375967	44375604	94.51	364	6e-159
516	Ur_LG8	93.346	ePt_573850	DArT	NA	Petroli et al. [13]	lmxll	0.64	NA	NA		NA	NA	NA	NA	NA	NA
517	Ur_LG8	93.834	ePt_569401	DArT	HR867398	Petroli et al. [13]	lmxll	0.38	No significant match	-		scaffold_7	12230080	12230442	90.98	377	1e-138
518	Ur_LG8	94.741	ePt_564740	DArT	HR870463	Petroli et al. [13]	lmxll	0.27	No significant match	-		scaffold_8	39244520	39244143	97.62	378	0
519	Ur_LG8	94.741	ePt_568411	DArT	HR870796	Petroli et al. [13]	lmxll	0.27	No significant match	-		scaffold_8	39244520	39244143	99.47	378	0
520	Ur_LG8	95.724	EUCeSSR1070c	EST-SSR	Pr016588742	Zhou et al. [33]	efxeg	0.12	Prediected: CASP-like protein At3g23200 [Vitis vinifera]	1e-38		scaffold_8	45480459	45480283	96.61	177	6e-81
521	Ur_LG8	96.566	EUCeSSR0951c	EST-SSR	Pr016588691	Zhou et al. [33]	abxcd	0.12	No significant match	-		scaffold_8	46744418	46744555	100	138	5e-72
522	Ur_LG8	97.246	ePt_640458	DArT	HR869244	Petroli et al. [13]	lmxll	0.13	AF478377_1gag-pol polyprotein [Vitis vinifera]	4.5695e-49		scaffold_8	40601322	40601747	90.11	435	3e-147
523	Ur_LG8	97.516	ePt_636983	DArT	HR868732	Petroli et al. [13]	lmxll	0	Na+/H+ antiporter [Zostera marina]	3.63316e-08		scaffold_8	54943663	54944133	100	471	0
524	Ur_LG8	98.279	ePt_503998	DArT	HR870219	Petroli et al. [13]	lmxll	0.49	Hypothetical protein VITISV_009755 [Vitis vinifera]	2.44621e-16		scaffold_8	43734360	43733059	99.31	1303	0
525	Ur_LG8	99.292	ePt_567708	DArT	HR867083	Petroli et al. [13]	lmxll	1.48	No significant match	-		scaffold_8	44284808	44285169	100	362	0
526	Ur_LG8	99.292	ePt_567502	DArT	HR870697	Petroli et al. [13]	lmxll	1.48	Hypothetical protein OsJ_00676 [Oryza sativa var. Japonica]	5.86256e-13		scaffold_8	44285164	44284807	99.72	358	0
527	Ur_LG8	99.292	ePt_573666	DArT	NA	Petroli et al. [13]	lmxll	1.48	NA	NA		NA	NA	NA	NA	NA	NA
528	Ur_LG8	102.48	ePt_574797	DArT	HR871336	Petroli et al. [13]	lmxll	2.24	No significant match	-		scaffold_8	56582726	56582097	97.62	630	0
529	Ur_LG8	102.756	ePt_566915	DArT	HR870639	Petroli et al. [13]	lmxll	1.48	No significant match	-		scaffold_8	56582722	56582097	98.41	629	0
530	Ur_LG8	102.756	ePt_637028	DArT	HR871605	Petroli et al. [13]	lmxll	1.48	No significant match	-		scaffold_8	56582726	56582097	97.34	640	0
531	Ur_LG8	102.812	ePt_638925	DArT	HR871712	Petroli et al. [13]	lmxll	1.72	No significant match	-		scaffold_8	56582726	56582097	96.08	638	0
532	Ur_LG8	108.299	ePt_565622	DArT	HR866680	Petroli et al. [13]	lmxll	0.92	Cullin 1-like protein C [Petunia integrifolia subsp. inflata]	9.05658e-44		scaffold_8	56602847	56603524	97.64	678	0
533	Ur_LG8	108.634	ePt_600283	DArT	HR868604	Petroli et al. [13]	lmxll	0.28	Cullin 1 isoform 1 [Theobroma cacao]	4.911e-20		scaffold_8	58948270	58947746	97.9	525	0
534	Ur_LG8	109.762	EUCeSSR332c	EST-SSR	Pr10837318	He et al. [32]	abxcd	0.03	GTP-binding protein sar1, putative [Ricinus communis]	2e-07		scaffold_8	58228754	58228619	99.26	136	3e-68
535	Ur_LG8	110.127	ePt_641483	DArT	HR869431	Petroli et al. [13]	hkxhk	9.67**	No significant match	-		scaffold_8	59039932	59039100	98.68	834	0
536	Ur_LG8	110.794	EUCeC29	EST-CAPS	Pr12325941	Yu et al. [29]	lmxll	0.50	Polygalacturonase precursor [Glycine max]	2e-66		scaffold_8	58885620	58885915	98.65	296	1e-156
537	Ur_LG8	116.515	ePt_566003	DArT	HR866763	Petroli et al. [13]	lmxll	0.37	No significant match	-		scaffold_8	59500048	59500534	98.77	487	0
538	Ur_LG8	116.515	ePt_575687	DArT	NA	Petroli et al. [13]	lmxll	0.37	NA	NA		NA	NA	NA	NA	NA	NA
539	Ur_LG8	116.679	ePt_570473	DArT	HR867574	Petroli et al. [13]	hkxhk	12.33***	No significant match	-		scaffold_8	61208596	61208250	95.49	355	6e-159
540	Ur_LG8	117.058	ePt_564482	DArT	HR866477	Petroli et al. [13]	hkxhk	12.33***	Predicted: uncharacterized protein LOC101313226 [Fragaria vesca subsp. vesca]	8.07753e-14		scaffold_8	61208215	61208751	99.07	537	0
541	Ur_LG8	120.018	ePt_566291	DArT	NA	Petroli et al. [13]	lmxll	1.51	NA	NA		NA	NA	NA	NA	NA	NA
542	Ur_LG8	120.313	ePt_644141	DArT	HR870044	Petroli et al. [13]	lmxll	1.94	Hypothetical protein VITISV_018267 [Vitis vinifera]	3.61914e-09		scaffold_8	60171282	60171884	96.68	603	0
543	Ur_LG8	122.426	ePt_642840	DArT	HR872010	Petroli et al. [13]	lmxll	2.21	No significant match	-		scaffold_8	61099003	61098780	99.55	224	5e-121
544	Ur_LG8	124.373	EUCeC55c	EST-CAPS	Pr12325970	Yu et al. [29]	efxeg	0.12	Auxin/indole-3-acetic acid 3 [Solanum tuberosum]	4e-55		scaffold_8	62339336	62338833	99.21	504	0
545	Ur_LG8	129.058	ePt_644288	DArT	HR872151	Petroli et al. [13]	lmxll	1.11	No significant match	-		scaffold_8	65881139	65881465	90.21	327	6e-103
546	Ur_LG8	130.467	EUCeSSR0294c	EST-SSR	Pr016588571	Zhou et al. [33]	abxcd	0.89	Malignant T cell-amplified sequence 1-A [Medicago truncatula]	5e-111		scaffold_8	47903033	47902802	97.41	232	1e-113
547	Ur_LG8	131.848	ePt_575460	DArT	HR868457	Petroli et al. [13]	lmxll	0.12	Predicted: 60S ribosomal protein L18-2-like [Vitis vinifera]	1.37379e-18		scaffold_8	65142481	65142828	97.41	348	1e-175
548	Ur_LG8	137.287	EUCeC4	EST-CAPS	Pr12325953	Yu et al. [29]	lmxll	0.81	Catalytic/coenzyme binding protein [Arabidopsis lyrata subsp. lyrata]	3e-110		scaffold_8	48516344	48517079	98.23	736	0
549	Ur_LG8	140.574	ePt_571120	DArT	HR867701	Petroli et al. [13]	lmxll	0.27	No significant match	-		scaffold_8	49361102	49361448	99.14	347	0
550	Ur_LG8	140.574	ePt_600414	DArT	HR868616	Petroli et al. [13]	lmxll	0.27	No significant match	-		scaffold_8	49360859	49361448	99.32	590	0
551	Ur_LG8	142.757	ePt_562796	DArT	HR870329	Petroli et al. [13]	hkxhk	14.67***	No significant match	-		scaffold_8	48594930	48595176	95.95	247	7e-113
552	Ur_LG8	142.772	ePt_599425	DArT	HR871437	Petroli et al. [13]	hkxhk	14.67***	No significant match	-		scaffold_8	48594930	48595176	96.36	247	3e-115
553	Ur_LG8	145.349	Embra119	gSSR	BV682080	Brondani et al. [34]	lmxll	1.51	No significant match	-		scaffold_8	49480915	49480831	98.82	85	7e-38
554	Ur_LG8	149.756	ePt_640540	DArT	HR869255	Petroli et al. [13]	lmxll	0.48	No significant match	-		scaffold_8	66765141	66765610	98.94	471	0
555	Ur_LG8	149.756	ePt_564985	DArT	HR870481	Petroli et al. [13]	lmxll	0.48	No significant match	-		scaffold_8	66765607	66765141	99.15	468	0
556	Ur_LG8	154.802	ePt_575045	DArT	NA	Petroli et al. [13]	lmxll	0.03	NA	NA		NA	NA	NA	NA	NA	NA
557	Ur_LG8	158.282	EUCeSSR0176	EST-SSR	Pr016588554	Zhou et al. [33]	abxcd	0.01	2-phosphoglycerate kinase [Brachypodium distachyon]	6e-08		scaffold_8	68165902	68166187	98.95	287	2e-115
558	Ur_LG8	162.555	EUCeSSR0205c	EST-SSR	Pr016588556	Zhou et al. [33]	efxeg	0.62	Hypothetical protein VITISV_031633 [Vitis vinifera]	1e-81		scaffold_57	67342	67726	98.44	385	0
559	Ur_LG8	167.723	EUCeSSR591	EST-SSR	Pr10837382	He et al. [32]	lmxll	0.27	No significant match	-		scaffold_8	67821179	67821054	99.21	126	6e-62
560	Ur_LG9	0	EUCeSSR1026	EST-SSR	Pr016588720	Zhou et al. [33]	efxeg	0.13	Histone H3 [Arabidopsis thaliana]	9e-81		scaffold_9	11113899	11113851	93.88	49	6e-12
561	Ur_LG9	8.927	EUCeSSR0015c	EST-SSR	Pr016588535	Zhou et al. [33]	efxeg	1.48	Inositol polyphosphate 1-phosphatase [Arabidopsis thaliana]	3e-14		scaffold_9	3972276	3972141	95.59	136	1e-56
562	Ur_LG9	10.206	EUCeSSR1125c	EST-SSR	Pr016588762	Zhou et al. [33]	abxcd	3.25	No significant match	-		scaffold_9	3873376	3873504	97.67	129	1e-59
563	Ur_LG9	12.331	EUCeSSR0845	EST-SSR	Pr016588653	Zhou et al. [33]	lmxll	6.42*	NAC domain protein, IPR003441 [Populus trichocarpa]	5e-108		scaffold_9	961917	961845	100	73	2e-33
564	Ur_LG9	15.75	ePt_503700	DArT	HR865498	Petroli et al. [13]	lmxll	3.67	No significant match	-		scaffold_9	3835728	3835325	99.5	404	0
565	Ur_LG9	15.75	ePt_567388	DArT	HR870687	Petroli et al. [13]	lmxll	3.67	No significant match	-		scaffold_9	3835723	3835290	95.62	434	0
566	Ur_LG9	15.75	ePt_572221	DArT	NA	Petroli et al. [13]	lmxll	3.67	NA	NA		NA	NA	NA	NA	NA	NA
567	Ur_LG9	18.875	ePt_599858	DArT	NA	Petroli et al. [13]	lmxll	0.01	NA	NA		NA	NA	NA	NA	NA	NA
568	Ur_LG9	19.525	ePt_642728	DArT	NA	Petroli et al. [13]	lmxll	3.03	NA	NA		NA	NA	NA	NA	NA	NA
569	Ur_LG9	19.904	ePt_572213	DArT	HR867921	Petroli et al. [13]	lmxll	2.45	No significant match	-		scaffold_9	12224356	12224159	96.46	198	3e-91
570	Ur_LG9	19.904	ePt_599794	DArT	HR868556	Petroli et al. [13]	lmxll	2.45	No significant match	-		scaffold_9	12224156	12224483	96.35	329	8e-155
571	Ur_LG9	19.904	ePt_640696	DArT	HR869282	Petroli et al. [13]	lmxll	2.45	No significant match	-		scaffold_9	12224351	12224156	95.94	197	7e-86
572	Ur_LG9	20.907	ePt_640942	DArT	HR869325	Petroli et al. [13]	lmxll	2.45	No significant match	-		scaffold_9	17494165	17493588	95.67	601	0
573	Ur_LG9	20.907	ePt_566986	DArT	NA	Petroli et al. [13]	lmxll	2.45	NA	NA		NA	NA	NA	NA	NA	NA
574	Ur_LG9	20.907	ePt_639460	DArT	NA	Petroli et al. [13]	lmxll	2.45	NA	NA		NA	NA	NA	NA	NA	NA
575	Ur_LG9	20.943	ePt_504557	DArT	HR870276	Petroli et al. [13]	lmxll	2.21	Predicted: ataxin-10-like isoform 1 [Solanum lycopersicum]	1.27991e-20		scaffold_9	17493551	17494165	95.45	638	0
576	Ur_LG9	20.943	ePt_643249	DArT	HR872054	Petroli et al. [13]	lmxll	1.97	ARM repeat superfamily protein, putative isoform 2 [Theobroma cacao]	8.53906e-14		scaffold_9	17494165	17493551	94.83	638	0
577	Ur_LG9	21.994	ePt_563075	DArT	HR866288	Petroli et al. [13]	lmxll	2.49	NBS resistance protein [Medicago truncatula]	4.07709e-13		scaffold_9	4438802	4439439	96.24	638	0
578	Ur_LG9	23.814	ePt_571912	DArT	HR871086	Petroli et al. [13]	lmxll	0.37	No significant match	-		scaffold_9	13387758	13387588	98.83	171	1e-74
579	Ur_LG9	23.885	ePt_600255	DArT	HR868602	Petroli et al. [13]	lmxll	0.27	No significant match	-		scaffold_9	13387583	13387906	95.06	324	3e-133
580	Ur_LG9	25.162	ePt_572089	DArT	HR867891	Petroli et al. [13]	lmxll	1.97	Predicted: TMV resistance protein N-like, partial [Cicer arietinum]	4.34231e-27		scaffold_9	1718228	1718579	97.45	353	4e-176
581	Ur_LG9	26.956	ePt_566450	DArT	HR866847	Petroli et al. [13]	lmxll	5.00*	No significant match	-		scaffold_9	1717878	1718809	93.68	933	0
582	Ur_LG9	36.734	EUCeC54	EST-CAPS	Pr12325969	Yu et al. [29]	lmxll	5.45*	NAD(P)-linked oxidoreductase domain-containing protein [Arabidopsis thaliana]	5e-36		scaffold_9	23937971	23938737	95.76	778	0
583	Ur_LG9	40.836	Es140c	gSSR	NA	Glaubitz et al. [38]	efxeg	1.09	NA	NA		NA	NA	NA	NA	NA	NA
584	Ur_LG9	42.595	EUCeC83	EST-CAPS	Pr12326001	Yu et al. [29]	lmxll	0.27	Aquaporin-like protein [Petunia x hybrida]	8e-81		scaffold_9	24684702	24684029	98.07	674	0
585	Ur_LG9	43.428	ePt_644133	DArT	HR870042	Petroli et al. [13]	lmxll	0.76	No significant match	-		scaffold_9	24710022	24709750	98.53	273	6e-143
586	Ur_LG9	46.524	ePt_503740	DArT	HR865528	Petroli et al. [13]	lmxll	0.27	No significant match	-		scaffold_9	25764162	25764655	99.6	494	0
587	Ur_LG9	48.487	EUCeC62	EST-CAPS	Pr12325978	Yu et al. [29]	lmxll	0.03	Hydroxypyruvate reductase [Bruguiera gymnorhiza]	1e-62		scaffold_9	24639147	24639510	97.53	365	0
588	Ur_LG9	51.48	EUCeSSR311c	EST-SSR	Pr10837313	He et al. [32]	abxcd	1.36	No significant match	-		scaffold_9	26538357	26537837	96.55	522	0
589	Ur_LG9	55.909	ePt_568362	DArT	HR867196	Petroli et al. [13]	lmxll	1.09	No significant match	-		scaffold_9	27389427	27389875	98.89	449	0
590	Ur_LG9	56.733	Embra183	gSSR	BV682127	Brondani et al. [34]	abxcd	1.72	No significant match	-		scaffold_9	27380284	27380476	99.48	193	7e-103
591	Ur_LG9	61.154	EUCeSSR0909	EST-SSR	Pr016588674	Zhou et al. [33]	efxeg	0.85	Hypothetical protein ARALYDRAFT_471189 [Arabidopsis lyrata subsp. lyrata]	6e-25		scaffold_9	27543468	27543222	93.13	262	5e-88
592	Ur_LG9	65.694	EUCeC26	EST-CAPS	Pr12325938	Yu et al. [29]	lmxll	0.29	Calcium homeostasis regulator CHoR1 [Solanum tuberosum]	1e-39		scaffold_9	28072421	28073180	98.03	763	0
593	Ur_LG9	68.951	ePt_572476	DArT	NA	Petroli et al. [13]	lmxll	2.21	NA	NA		NA	NA	NA	NA	NA	NA
594	Ur_LG9	69.041	ePt_504817	DArT	HR870298	Petroli et al. [13]	lmxll	2.45	No significant match	-		scaffold_9	32710367	32710755	99.23	391	0
595	Ur_LG9	69.112	ePt_599854	DArT	HR871482	Petroli et al. [13]	lmxll	1.97	No significant match	-		scaffold_9	32710376	32710573	94.47	199	1e-78
596	Ur_LG9	79.448	ePt_600528	DArT	HR871553	Petroli et al. [13]	lmxll	2.49	Protein with unknown function [Ricinus communis]	2.34806e-12		scaffold_9	32098260	32098608	98.57	350	0
597	Ur_LG9	79.597	ePt_572570	DArT	HR871143	Petroli et al. [13]	lmxll	3.03	Rab proteins geranylgeranyltransferase component A [Medicago truncatula]	1.48458e-19		scaffold_9	32098271	32098612	99.71	342	0
598	Ur_LG9	79.597	ePt_573976	DArT	HR871264	Petroli et al. [13]	lmxll	3.03	Rab proteins geranylgeranyltransferase component A [Medicago truncatula]	1.37067e-18		scaffold_9	32098271	32098612	99.71	342	0
599	Ur_LG9	80.677	ePt_563942c	DArT	HR866417	Petroli et al. [13]	hkxhk	10.33**	No significant match	-		scaffold_9	38049655	38049247	86.43	420	1e-99
600	Ur_LG9	85.462	ePt_637344	DArT	HR871624	Petroli et al. [13]	lmxll	0	Predicted: G2/mitotic-specific cyclin S13-6-like [Fragaria vesca subsp. vesca]	2.6953e-29		scaffold_9	35898621	35899288	99.25	668	0
601	Ur_LG9	88.612	EUCeSSR0380	EST-SSR	Pr016588576	Zhou et al. [33]	abxcd	0.03	Ubiquitin conjugating enzyme [Gossypium hirsutum]	1e-41		scaffold_11	40253513	40253631	97.5	120	9e-52
602	Ur_LG9	92.876	EUCeC74	EST-CAPS	Pr12325991	Yu et al. [29]	lmxll	1.16	COP9 signalosome complex subunit [Medicago truncatula]	1e-58		scaffold_9	38169661	38168808	98.48	854	0
603	Ur_LG9	97.081	Embra204c	gSSR	BV682143	Brondani et al. [34]	abxcd	0.85	No significant match	-		scaffold_9	38397371	38397559	100	189	2e-102
604	Ur_LG10	0	EUCeSSR0679c	EST-SSR	Pr016588623	Zhou et al. [33]	abxcd	0.01	No significant match	-		scaffold_10	466663	466821	91.81	171	2e-62
605	Ur_LG10	10.572	Embra33c	gSSR	BV682028	Brondani et al. [34]	abxcd	0.01	No significant match	-		scaffold_10	1806560	1806447	99.12	114	2e-55
606	Ur_LG10	13.269	ePt_641656	DArT	NA	Petroli et al. [13]	lmxll	1.58	NA	NA		NA	NA	NA	NA	NA	NA
607	Ur_LG10	13.77	ePt_638280	DArT	HR871671	Petroli et al. [13]	lmxll	0.65	No significant match	-		scaffold_10	1405845	1405240	98.51	606	0
608	Ur_LG10	13.856	ePt_639246	DArT	HR871740	Petroli et al. [13]	lmxll	1.63	Predicted: probable inactive serine/threonine-protein kinase scy1-like [Glycine max]	1.70095e-14		scaffold_10	1405240	1405845	98.02	606	0
609	Ur_LG10	15.285	EUCeC3	EST-CAPS	Pr12325942	Yu et al. [29]	lmxll	2.06	Alpha-expansin 2 [Gossypium hirsutum]	2e-139		scaffold_10	1493547	1493058	98.17	491	0
610	Ur_LG10	15.893	EUCeSSR596c	EST-SSR	Pr10837383	He et al. [32]	abxcd	1.07	Nodulin MtN21 family protein [Arabidopsis lyrata subsp. lyrata]	6e-41		scaffold_10	1657928	1658151	98.21	224	1e-100
611	Ur_LG10	16.777	ePt_574671	DArT	HR871327	Petroli et al. [13]	lmxll	1.72	No significant match	-		scaffold_10	35121	34351	91.32	772	0
612	Ur_LG10	16.798	ePt_567719	DArT	HR870728	Petroli et al. [13]	lmxll	1.94	No significant match	-		scaffold_10	41862	41011	99.88	852	0
613	Ur_LG10	21.595	ePt_503255	DArT	HR870146	Petroli et al. [13]	lmxll	0.12	No significant match	-		scaffold_10	3454056	3453637	99.05	420	0
614	Ur_LG10	21.595	ePt_570076	DArT	HR870925	Petroli et al. [13]	lmxll	0.12	No significant match	-		scaffold_10	3454056	3453637	98.81	420	0
615	Ur_LG10	21.595	ePt_574332	DArT	HR871294	Petroli et al. [13]	lmxll	0.12	No significant match	-		scaffold_10	3454056	3453637	99.76	420	0
616	Ur_LG10	25.353	EUCeSSR186	EST-SSR	Pr10837277	He et al. [32]	lmxll	0.04	No significant match	-		scaffold_10	4092678	4091963	90.66	728	0
617	Ur_LG10	27.563	ePt_641703	DArT	HR869562	Petroli et al. [13]	lmxll	0.27	No significant match	-		scaffold_10	6672594	6672247	98.28	349	1e-178
618	Ur_LG10	29.532	ePt_504147	DArT	HR865861	Petroli et al. [13]	lmxll	0.08	No significant match	-		scaffold_8	67968241	67967752	100	490	0
619	Ur_LG10	31.771	ePt_503923	DArT	HR870207	Petroli et al. [13]	lmxll	0.77	No significant match	-		scaffold_10	8366302	8365839	98.71	464	0
620	Ur_LG10	35.853	Es115	gSSR	NA	Glaubitz et al. [38]	efxeg	0.01	NA	NA		NA	NA	NA	NA	NA	NA
621	Ur_LG10	37.398	Embra40	gSSR	BV682229	Brondani et al. [34]	abxcd	0.13	No significant match	-		scaffold_10	10043414	10043335	100	80	2e-37
622	Ur_LG10	42.274	ePt_568195	DArT	HR872183	Petroli et al. [13]	lmxll	0.03	Predicted: aspartyl aminopeptidase [Vitis vinifera]	3.28327e-18		scaffold_10	10759327	10759663	99.7	338	0
623	Ur_LG10	42.274	ePt_569067	DArT	NA	Petroli et al. [13]	lmxll	0.03	NA	NA		NA	NA	NA	NA	NA	NA
624	Ur_LG10	44.538	EUCeC42	EST-CAPS	Pr12325956	Yu et al. [29]	lmxll	0.07	Malate dehydrogenase [Medicago truncatula]	1e-56		scaffold_10	11336509	11336009	97.41	501	0
625	Ur_LG10	46.022	ePt_572401	DArT	NA	Petroli et al. [13]	lmxll	0.62	NA	NA		NA	NA	NA	NA	NA	NA
626	Ur_LG10	47.427	ePt_643232c	DArT	HR872052	Petroli et al. [13]	hkxhk	10.33**	Predicted protein [Populus trichocarpa]	2.4459e-91		scaffold_10	12667765	12667195	98.77	571	0
627	Ur_LG10	49.135	ePt_563288	DArT	HR870380	Petroli et al. [13]	lmxll	0.63	Ypt/Rab-GAP domain of gyp1p superfamily protein isoform 3 [Theobroma cacao]	4.20146e-27		scaffold_10	12530222	12530495	98.91	274	6e-146
628	Ur_LG10	52.589	ePt_562873	DArT	HR866234	Petroli et al. [13]	lmxll	3.84*	No significant match	-		scaffold_10	23088768	23089194	99.06	427	0
629	Ur_LG10	54.298	ePt_571502	DArT	HR867776	Petroli et al. [13]	lmxll	0.81	No significant match	-		scaffold_10	23089214	23088763	98.89	452	0
630	Ur_LG10	55.91	ePt_571812c	DArT	HR871076	Petroli et al. [13]	hkxhk	12.67***	No significant match	-		scaffold_10	22776474	22776216	85.55	263	5e-42
631	Ur_LG10	56.579	Embra38	gSSR	NA	Brondani et al. [34]	lmxll	0	NA	NA		NA	NA	NA	NA	NA	NA
632	Ur_LG10	57.861	EUCeSSR484	EST-SSR	Pr10837363	He et al. [32]	lmxll	0.04	ZKT protein containing PDZ, K-box and a TPR region [Arabidopsis thaliana]	5e-70		scaffold_10	22918614	22918909	99.66	296	2e-163
633	Ur_LG10	58.963	ePt_599721	DArT	HR871472	Petroli et al. [13]	lmxll	1.09	No significant match	-		scaffold_10	22409813	22409026	98.61	789	0
634	Ur_LG10	60.627	EUCeSSR0295c	EST-SSR	Pr016588572	Zhou et al. [33]	abxcd	2.80	Microtubule-associated protein [Populus tremula x P. tremuloides]	2e-47		scaffold_10	21206078	21206289	99.06	212	2e-77
635	Ur_LG10	65.209	EUCeSSR0858c	EST-SSR	Pr016588659	Zhou et al. [33]	abxcd	0	UDP-N-acetylglucosamine (UAA) transporter family protein [Arabidopsis thaliana]	4e-77		scaffold_10	26740989	26741292	93.93	313	1e-91
636	Ur_LG10	66.877	ePt_503087	DArT	HR865314	Petroli et al. [13]	lmxll	0.29	Predicted: glutelin type-A 1 [Vitis vinifera]	2.23474e-58		scaffold_10	26799994	26799505	92.99	499	0
637	Ur_LG10	68.004	ePt_566772	DArT	HR866912	Petroli et al. [13]	lmxll	0.27	No significant match	-		scaffold_10	26799964	26799505	91	478	7e-153
638	Ur_LG10	69.793	EUCeSSR1043	EST-SSR	Pr016588728	Zhou et al. [33]	abxcd	0	Myb-like transcription factor [Medicago truncatula]	2e-55		scaffold_10	26700304	26700777	99.58	474	0
639	Ur_LG10	70.975	ePt_571934	DArT	HR871089	Petroli et al. [13]	lmxll	0.77	No significant match	-		scaffold_10	26681857	26682665	96.42	809	0
640	Ur_LG10	75.225	ePt_638929	DArT	HR871713	Petroli et al. [13]	lmxll	0.37	No significant match	-		scaffold_10	28200755	28199962	97.24	797	0
641	Ur_LG10	75.225	ePt_644043	DArT	HR872129	Petroli et al. [13]	lmxll	0.37	Pentatricopeptide repeat-containing protein, putative [Ricinus communis]	8.13623e-26		scaffold_10	28200894	28200221	97.65	681	0
642	Ur_LG10	80.292	ePt_503693	DArT	HR865493	Petroli et al. [13]	lmxll	0.01	No significant match	-		scaffold_10	31514509	31514753	99.59	245	2e-133
643	Ur_LG10	80.6	ePt_636741	DArT	HR868699	Petroli et al. [13]	lmxll	0.27	No significant match	-		scaffold_10	30335234	30335784	98.37	551	0
644	Ur_LG10	81.056	ePt_562779	DArT	HR866222	Petroli et al. [13]	lmxll	0.01	No significant match	-		scaffold_10	30335828	30336180	97.45	353	1e-178
645	Ur_LG10	81.237	ePt_567522c	DArT	HR870699	Petroli et al. [13]	hkxhk	7.67**	No significant match	-		scaffold_10	33486703	33486367	96.44	337	5e-162
646	Ur_LG10	82.428	EUCeC48	EST-CAPS	Pr12325962	Yu et al. [29]	lmxll	0	Translation initiation factor IF6 [Arabidopsis thaliana]	1e-36		scaffold_10	31452806	31452467	98.82	340	0
647	Ur_LG10	83.159	ePt_571972c	DArT	HR871091	Petroli et al. [13]	hkxhk	9.00**	No significant match	-		scaffold_10	33487181	33486726	96.94	457	0
648	Ur_LG10	83.188	ePt_642218c	DArT	HR871968	Petroli et al. [13]	hkxhk	9.00**	No significant match	-		scaffold_10	33486727	33487093	97.56	369	1e-172
649	Ur_LG10	83.188	ePt_643149c	DArT	HR872045	Petroli et al. [13]	hkxhk	9.00**	No significant match	-		scaffold_10	33487404	33486709	97.42	697	0
650	Ur_LG10	84.395	EUCeSSR0126c	EST-SSR	Pr016588548	Zhou et al. [33]	abxcd	0.88	High mobility group B3 protein [Arabidopsis thaliana]	2e-35		scaffold_10	31255535	31255866	99.1	332	7e-147
651	Ur_LG10	86.217	ePt_565722	DArT	HR866702	Petroli et al. [13]	lmxll	0.03	No significant match	-		scaffold_10	33214656	33214931	88.53	279	2e-78
652	Ur_LG10	87.939	ePt_503413	DArT	HR870157	Petroli et al. [13]	lmxll	0.62	No significant match	-		scaffold_10	35999773	35999379	95.96	396	7e-171
653	Ur_LG10	90.833	ePt_503437	DArT	HR865377	Petroli et al. [13]	lmxll	1.53	No significant match	-		scaffold_10	35999773	35999379	95.96	396	7e-171
654	Ur_LG10	96.188	ePt_573068	DArT	HR868058	Petroli et al. [13]	lmxll	0.39	No significant match	-		scaffold_10	33675099	33675419	97.22	324	3e-157
655	Ur_LG10	97.118	ePt_642297	DArT	HR869715	Petroli et al. [13]	lmxll	0.50	Leucine-rich repeat transmembrane protein kinase protein, putative [Theobroma cacao]	5.77411e-43		scaffold_10	36160185	36160833	98.15	649	0
656	Ur_LG10	97.163	ePt_639529	DArT	HR869090	Petroli et al. [13]	lmxll	0.98	Leucine-rich repeat transmembrane protein kinase protein, putative [Theobroma cacao]	2.05908e-16		scaffold_10	33675076	33675419	99.71	344	0
657	Ur_LG11	0	EUCeSSR0438	EST-SSR	Pr016588581	Zhou et al. [33]	efxeg	18.94***	No significant match	-		scaffold_11	10712193	10712087	99.07	107	3e-51
658	Ur_LG11	20.288	Embra165	gSSR	BV682112	Brondani et al. [34]	lmxll	0.65	No significant match	-		scaffold_11	4343680	4343529	100	152	2e-80
659	Ur_LG11	22.082	Embra29c	gSSR	BV682228	Brondani et al. [34]	abxcd	0.07	No significant match	-		scaffold_11	3914954	3914887	100	68	6e-30
660	Ur_LG11	24.327	ePt_642339	DArT	HR871976	Petroli et al. [13]	lmxll	3.17	Predicted: uncharacterized protein LOC100853133 [Vitis vinifera]	2.49914e-87		scaffold_11	4100584	4101472	96.74	889	0
661	Ur_LG11	24.816	ePt_636518	DArT	HR871573	Petroli et al. [13]	lmxll	1.53	Predicted: uncharacterized protein LOC100853133 [Vitis vinifera]	5.89608e-77		scaffold_11	4100585	4101472	96.85	888	0
662	Ur_LG11	25.231	ePt_571551	DArT	HR871052	Petroli et al. [13]	lmxll	1.72	Hypothetical protein VITISV_018393 [Vitis vinifera]	1.61387e-68		scaffold_11	4101472	4100585	96.62	888	0
663	Ur_LG11	27.337	Embra326c	gSSR	BV682200	Petroli et al. [13]	abxcd	1.14	Glycosyl hydrolase superfamily protein isoform 1 [Theobroma cacao]	4e-06		scaffold_11	6199457	6199533	98.7	77	6e-34
664	Ur_LG11	31.314	ePt_564936	DArT	HR866560	Petroli et al. [13]	lmxll	0	Shortage in chiasmata 1, putative [Theobroma cacao]	2.38231e-10		scaffold_11	3157312	3156962	98.01	351	0
665	Ur_LG11	31.314	ePt_566172	DArT	HR866793	Petroli et al. [13]	lmxll	0	Shortage in chiasmata 1, putative [Theobroma cacao]	1.88088e-11		scaffold_11	3191037	3191421	98.18	385	0
666	Ur_LG11	31.83	ePt_563365	DArT	HR866353	Petroli et al. [13]	lmxll	0.03	Predicted: sec-independent protein translocase protein TATB, chloroplastic-like [Fragaria vesca subsp. vesca]	1.8356e-11		scaffold_11	3519262	3519470	92.34	209	4e-70
667	Ur_LG11	34.004	ePt_600231	DArT	HR868600	Petroli et al. [13]	lmxll	0.76	No significant match	-		scaffold_11	1586566	1586263	99.34	304	3e-166
668	Ur_LG11	34.079	ePt_575232	DArT	HR871377	Petroli et al. [13]	lmxll	1.11	No significant match	-		scaffold_11	29261314	29260688	93.81	630	0
669	Ur_LG11	36.197	ePt_644370	DArT	HR872157	Petroli et al. [13]	hkxhk	19.67***	No significant match	-		scaffold_11	9457644	9457297	98.85	349	4e-175
670	Ur_LG11	37.271	EUCeSSR1117c	EST-SSR	Pr016588761	Zhou et al. [33]	abxcd	0.07	No significant match	-		No hit	-	-	-	-	-
671	Ur_LG11	40.93	ePt_641155	DArT	HR869364	Petroli et al. [13]	lmxll	0.12	No significant match	-		scaffold_11	11325236	11325979	99.87	744	0
672	Ur_LG11	45.06	EUCeSSR0904	EST-SSR	Pr016588670	Zhou et al. [33]	abxcd	1.63	Hypothetical protein MTR_4g079680 [Medicago truncatula]	5e-11		scaffold_11	13859191	13859370	98.89	180	4e-92
673	Ur_LG11	48.07	Embra356	gSSR	BV682262	Brondani et al. [34]	lmxll	1.16	No significant match	-		scaffold_11	15264101	15263913	92.06	189	7e-75
674	Ur_LG11	49.566	ePt_640702	DArT	HR869283	Petroli et al. [13]	lmxll	0.92	No significant match	-		scaffold_11	15765713	15765487	96.92	227	2e-108
675	Ur_LG11	51.722	ePt_572218	DArT	HR871114	Petroli et al. [13]	lmxll	0.03	No significant match	-		scaffold_11	15953812	15953992	97.79	181	3e-88
676	Ur_LG11	57.366	EUCeSSR0893c	EST-SSR	Pr016588666	Zhou et al. [33]	efxeg	0.03	No significant match	-		scaffold_11	18351676	18351451	91.6	238	2e-69
677	Ur_LG11	60.598	ePt_566948c	DArT	HR866942	Petroli et al. [13]	hkxhk	12.67***	No significant match	-		scaffold_11	33190627	33190054	97.91	574	0
678	Ur_LG11	60.649	ePt_575110c	DArT	HR868378	Petroli et al. [13]	hkxhk	13.00***	No significant match	-		scaffold_11	33190627	33190054	94.77	574	0
679	Ur_LG11	62.739	Embra176	gSSR	BV682120	Brondani et al. [34]	efxeg	0.07	No significant match	-		scaffold_11	33784414	33784312	99.03	103	2e-48
680	Ur_LG11	66.853	EUCeSSR571c	EST-SSR	Pr10837379	He et al. [32]	efxeg	0.62	GDSL esterase/lipase [Arabidopsis thaliana]	1e-24		scaffold_11	26909356	26909628	95.99	274	6e-124
681	Ur_LG11	71.806	EUCeSSR1021	EST-SSR	Pr016588718	Zhou et al. [33]	efxeg	0.92	Succinic semialdehyde reductase isofom1 [Solanum lycopersicum]	5e-121		scaffold_11	30521569	30521634	95.45	66	3e-22
682	Ur_LG11	75.779	EUCeC12	EST-CAPS	Pr12325923	Yu et al. [29]	efxeg	2.06	Protein transport protein SEC61 gamma subunit [Zea mays]	5e-26		scaffold_11	35441643	35440936	97.74	708	0
683	Ur_LG11	78.852	ePt_573796c	DArT	HR871252	Petroli et al. [13]	hkxhk	9.33**	No significant match	-		scaffold_11	34378500	34378114	100	387	0
684	Ur_LG11	78.852	ePt_574065c	DArT	HR871270	Petroli et al. [13]	hkxhk	9.33**	Predicted protein [Populus trichocarpa]	8.29722e-12		scaffold_11	34378501	34378114	100	388	0
685	Ur_LG11	78.921	ePt_599317	DArT	HR871423	Petroli et al. [13]	lmxll	0.48	No significant match	-		scaffold_11	34363446	34363247	99.5	200	1e-106
686	Ur_LG11	88.07	ePt_573791	DArT	HR871251	Petroli et al. [13]	lmxll	0.48	No significant match	-		scaffold_5	615428	615760	85.33	334	2e-57
687	Ur_LG11	88.07	ePt_574429	DArT	HR871303	Petroli et al. [13]	lmxll	0.48	No significant match	-		scaffold_11	36642475	36642771	100	297	8e-167
688	Ur_LG11	88.07	ePt_640542	DArT	HR871845	Petroli et al. [13]	lmxll	0.48	No significant match	-		scaffold_11	36642475	36642771	98.65	297	3e-157
689	Ur_LG11	88.07	ePt_640632	DArT	HR871852	Petroli et al. [13]	lmxll	0.48	No significant match	-		scaffold_11	36642475	36642771	100	297	8e-167
690	Ur_LG11	92.315	ePt_639990	DArT	HR871795	Petroli et al. [13]	lmxll	0.19	No significant match	-		scaffold_11	37056383	37056068	99.05	317	4e-169
691	Ur_LG11	92.386	ePt_572469	DArT	HR871134	Petroli et al. [13]	lmxll	0.07	No significant match	-		scaffold_11	37056068	37056383	100	316	4e-178
692	Ur_LG11	98.19	EUCeSSR0707c	EST-SSR	Pr016588632	Zhou et al. [33]	abxcd	0.01	Hypothetical protein MTR_7g065150 [Medicago truncatula]	2e-25		scaffold_11	38557264	38557143	99.18	122	4e-60
693	Ur_LG11	98.516	ePt_638416c	DArT	HR871678	Petroli et al. [13]	hkxhk	10.33**	Predicted protein [Populus trichocarpa]	2.62068e-08		scaffold_11	40597795	40597037	97.5	759	0
694	Ur_LG11	101.572	ePt_639297	DArT	HR871744	Petroli et al. [13]	lmxll	0.28	Glutathione reductase (NADPH) [Vitis vinifera]	1.19344e-29		scaffold_11	42120650	42120218	99.54	433	0
695	Ur_LG11	101.744	ePt_639314	DArT	HR871746	Petroli et al. [13]	lmxll	0.48	Glutathione reductase (NADPH) [Vitis vinifera]	1.19344e-29		scaffold_11	42120650	42120218	99.54	433	0
696	Ur_LG11	109.637	ePt_575352	DArT	HR871383	Petroli et al. [13]	lmxll	6.73**	Uncharacterized protein isoform 3, partial [Theobroma cacao]	2.1443e-21		scaffold_6	5221740	5221100	97.35	642	0
697	Ur_LG11	109.91	ePt_568801	DArT	HR870825	Petroli et al. [13]	lmxll	6.42*	No significant match	-		scaffold_11	43628750	43629440	98.26	691	0
698	Ur_LG11	109.949	ePt_567441	DArT	HR870695	Petroli et al. [13]	lmxll	5.94*	No significant match	-		scaffold_11	43628750	43629440	99.13	691	0
699	Ur_LG11	109.965	ePt_564210	DArT	HR870420	Petroli et al. [13]	lmxll	5.65*	No significant match	-		scaffold_11	43628750	43629439	88.46	693	0
700	Ur_LG11	115.34	EUCeSSR209c	EST-SSR	Pr10837283	He et al. [32]	efxeg	1.29	60S ribosomal protein L12 [Capsicum annuum]	3e-104		scaffold_11	41279073	41278307	98.19	773	0
NA, not available due to absence in sequence of the marker. The hyphen '-' indicates an inapplicable case.
a References could be found in the text.
b Significance levels: *, 0.01 ≤ P < 0.05; **, 0.001 ≤ P < 0.01; and ***, P < 0.001.
c Common markers (92 in total) with E. tereticornis map, including 33 DArTs, 13 gSSRs, 43 EST-SSRs, and 3 EST-CAPSs.
