# Supplementary material for: Comparative Genomics Analyses Reveal Extensive Chromosome Colinearity and Novel Quantitative Trait Loci in Eucalyptus
Source: PLoS One. 2015 Dec 22;10(12):e0145144. doi: 10.1371/journal.pone.0145144 (PMC4687840; doi:10.1371/journal.pone.0145144)
Supplement: S7 Table — (XLS) [file pone.0145144.s009.xls]

## Sheet: S7 Table
S7 Table. Markers mapped on the genetic map of paternal E. tereticornis (Te) as well as their segregation, functional annotation, and alignment with E. grandis genome sequence.
Serial no.	Linkage group	Map position (cM)	Marker	Marker type and GenBank accession			P1 x P2 configuration	Segregation χ2 valueb	BlastX for functional annotation			Alignment with E. grandis genome sequence (E≤10–10)
				Marker type	Accession	Referencea			Putative function at E≤10–5 [Organism]	BlastX E-value		Scaffold	Start seq. (bp)	End seq. (bp)	Identity (%)	Aligned length (bp)	E-value
1	Te_LG1	0	Embra199	gSSR	BV682139	Brondani et al. [34]	efxeg	1.12	No significant match	-		scaffold_1	5697595	5697666	90.28	72	1e-13
2	Te_LG1	16.806	EUCeSSR0667	EST-SSR	Pr016588620	Zhou et al. [33]	abxcd	4.30*	Salt-tolerance protein, putative [Ricinus communis]	1e-70		scaffold_1	1326427	1326260	100	168	7e-90
3	Te_LG1	22.898	EUCeC91	EST-CAPS	Pr12326010	Yu et al. [29]	efxeg	9.32**	Cytochrome P450 [Medicago truncatula]	3e-36		scaffold_1	8415880	8415441	99.32	440	0
4	Te_LG1	24.647	Embra392	gSSR	BV682222	Brondani et al. [34]	nnxnp	1.12	No significant match	-		scaffold_1	14745040	14744980	91.8	61	5e-14
5	Te_LG1	27.471	EUCeSSR1098c	EST-SSR	Pr016588755	Zhou et al. [33]	abxcd	3.33	Hypothetical protein MTR_4g016940 [Medicago truncatula]	7e-71		scaffold_1	8595217	8595602	98.7	386	0
6	Te_LG1	29.854	ePt_643087	DArT	HR869831	Petroli et al. [13]	nnxnp	2.84	No significant match	-		scaffold_2	4503868	4503622	98.38	247	2e-127
7	Te_LG1	35.367	ePt_638907	DArT	HR869002	Petroli et al. [13]	nnxnp	0.62	No significant match	-		scaffold_1	1724756	1724605	89.54	153	4e-40
8	Te_LG1	38.848	ePt_575615	DArT	HR871398	Petroli et al. [13]	nnxnp	0.27	Predicted protein [Populus trichocarpa]	1.32259e-24		scaffold_1	13828990	13828393	89.44	606	0
9	Te_LG1	38.848	ePt_644117	DArT	HR872137	Petroli et al. [13]	nnxnp	0.27	Predicted protein [Populus trichocarpa]	1.56705e-25		scaffold_1	13828393	13828990	90.26	606	0
10	Te_LG1	41.597	ePt_570652	DArT	HR870981	Petroli et al. [13]	nnxnp	1.29	Bifunctional purine biosynthesis protein, putative [Ricinus communis]	8.52454e-39		scaffold_1	11885785	11886615	95.6	841	0
11	Te_LG1	41.72	ePt_565447	DArT	HR870521	Petroli et al. [13]	nnxnp	1.48	Bifunctional purine biosynthesis protein, putative [Ricinus communis]	1.11914e-37		scaffold_1	11886615	11885785	92.98	841	0
12	Te_LG1	42.254	ePt_504108	DArT	HR865829	Petroli et al. [13]	hkxhk	0	No significant match	-		scaffold_1	12059104	12059920	97.06	817	0
13	Te_LG1	44.38	EUCeSSR1093	EST-SSR	Pr016588751	Zhou et al. [33]	nnxnp	0.92	No significant match	-		scaffold_1	12653332	12653220	89.57	115	6e-27
14	Te_LG1	45.21	ePt_565158	DArT	HR866588	Petroli et al. [13]	hkxhk	0.93	No significant match	-		scaffold_1	12059104	12059920	95.86	822	0
15	Te_LG1	47.498	ePt_638748	DArT	HR868977	Petroli et al. [13]	nnxnp	1.48	Hypothetical protein M569_09979, partial [Genlisea aurea]	1.34346e-23		scaffold_1	18268619	18269385	98.7	767	0
16	Te_LG1	52.269	ePt_644287	DArT	HR870074	Petroli et al. [13]	nnxnp	0.52	No significant match	-		scaffold_1	23380349	23379733	93.2	618	0
17	Te_LG1	55.028	ePt_638345	DArT	HR868925	Petroli et al. [13]	nnxnp	0.13	No significant match	-		scaffold_1	15429882	15429630	97.23	253	2e-121
18	Te_LG1	55.251	ePt_642471	DArT	HR869746	Petroli et al. [13]	nnxnp	0.37	No significant match	-		scaffold_1	15430010	15429621	97.95	390	0
19	Te_LG1	60.373	Embra70c	gSSR	BV682053	Brondani et al. [34]	efxeg	1.56	No significant match	-		scaffold_1	16799068	16798997	97.22	72	2e-28
20	Te_LG1	62.201	EUCeSSR708	EST-SSR	Pr10837408	He et al. [32]	nnxnp	4.27*	Peroxisomal membrane protein, putative [Ricinus communis]	3e-12		scaffold_1	28196907	28197209	97.7	304	5e-149
21	Te_LG1	64.311	EUCeSSR356c	EST-SSR	Pr10837330	He et al. [32]	abxcd	0.30	60S ribosomal protein L13a-3 [Arabidopsis thaliana]	3e-55		scaffold_1	28409448	28409655	97.13	209	3e-97
22	Te_LG1	69.321	Embra100	gSSR	BV682837	Brondani et al. [34]	efxeg	2.57	TT12-1 MATE transporter [Malus domestica]	1e-15		scaffold_1	31237609	31237427	100	183	1e-98
23	Te_LG1	76.186	ePt_564154	DArT	HR866428	Petroli et al. [13]	nnxnp	2.76	No significant match	-		scaffold_1	33366187	33366541	88.52	357	6e-85
24	Te_LG1	76.191	ePt_503937	DArT	HR865687	Petroli et al. [13]	nnxnp	2.45	No significant match	-		scaffold_1	33366186	33366528	98.83	343	0
25	Te_LG1	76.191	ePt_564661	DArT	HR866504	Petroli et al. [13]	nnxnp	2.45	No significant match	-		scaffold_1	33366184	33366528	97.97	345	1e-178
26	Te_LG1	76.191	ePt_641771	DArT	HR869609	Petroli et al. [13]	nnxnp	2.45	No significant match	-		scaffold_1	33366179	33366528	97.71	350	7e-177
27	Te_LG1	82.699	Embra93	gSSR	BV682068	Brondani et al. [34]	efxeg	0.03	No significant match	-		scaffold_1	33793712	33793375	92.9	338	4e-133
28	Te_LG1	86.281	ePt_641705	DArT	HR871925	Petroli et al. [13]	nnxnp	0.65	Condensin complex components subunit [Populus trichocarpa]	1.79755e-91		scaffold_1	33344928	33345527	99.17	600	0
29	Te_LG1	87.523	ePt_641914	DArT	HR869650	Petroli et al. [13]	nnxnp	2.21	No significant match	-		scaffold_1	32910283	32911140	98.6	859	0
30	Te_LG1	91.59	ePt_569578	DArT	HR870901	Petroli et al. [13]	nnxnp	1.29	Uncharacterized protein TCM_025963 [Theobroma cacao]	2.81814e-07		scaffold_1	35908851	35909254	94.63	410	8e-180
31	Te_LG1	91.752	ePt_505085	DArT	HR870325	Petroli et al. [13]	nnxnp	1.48	No significant match	-		scaffold_1	35909183	35908853	96.68	331	2e-158
32	Te_LG1	93.284	ePt_644469	DArT	HR872167	Petroli et al. [13]	nnxnp	0.94	No significant match	-		scaffold_1	35703089	35702956	92.54	134	5e-46
33	Te_LG1	93.617	ePt_568625	DArT	HR870811	Petroli et al. [13]	nnxnp	1.11	No significant match	-		scaffold_1	35702677	35702924	90.73	259	2e-90
34	Te_LG1	93.839	ePt_575315	DArT	HR871381	Petroli et al. [13]	nnxnp	1.48	No significant match	-		scaffold_1	35703089	35702956	93.28	134	2e-48
35	Te_LG1	94.343	ePt_637282	DArT	HR871620	Petroli et al. [13]	nnxnp	1.09	No significant match	-		scaffold_1	35702924	35702628	90.55	307	2e-99
36	Te_LG1	99.613	EUCeC65	EST-CAPS	Pr12325981	Yu et al. [29]	nnxnp	3.90*	Protein regulator of cytokinesis [Medicago truncatula]	1e-27		scaffold_1	39150794	39151358	95.94	567	0
37	Te_LG1	102.257	EUCeSSR347	EST-SSR	Pr10837326	He et al. [32]	efxeg	3.77	Protein exordium like 3 [Arabidopsis thaliana]	2e-09		scaffold_1	39170916	39171023	99.07	108	2e-51
38	Te_LG1	104.935	Embra333	gSSR	BV682202	Brondani et al. [34]	nnxnp	0.01	Zinc finger protein [Malus domestica]	2e-16		scaffold_2	44098015	44098200	98.92	186	8e-96
39	Te_LG2	0	Embra58	gSSR	BV682232	Brondani et al. [34]	efxeg	2.53	No significant match	-		scaffold_2	1663052	1662792	100	261	5e-145
40	Te_LG2	11.527	EUCeC27	EST-CAPS	Pr12325939	Yu et al. [29]	nnxnp	3.23	Serine/threonine-protein kinase AFC2 [Arabidopsis thaliana]	5e-19		scaffold_2	3217706	3217211	98.79	496	0
41	Te_LG2	13.384	EUCeSSR1045c	EST-SSR	Pr016588730	Zhou et al. [33]	abxcd	0.01	Kelch repeat-containing protein [Arabidopsis thaliana]	8e-41		scaffold_2	2360231	2359986	94.55	257	5e-110
42	Te_LG2	19.683	ePt_644131	DArT	HR870041	Petroli et al. [13]	nnxnp	1.29	No significant match	-		scaffold_2	4181645	4182452	92.49	826	0
43	Te_LG2	22.594	EUCeC56	EST-CAPS	Pr12325971	Yu et al. [29]	nnxnp	3.03	Ubiquitin conjugating protein [Avicennia marina]	4e-65		scaffold_2	5569849	5570495	97.22	648	0
44	Te_LG2	28.452	Embra63	gSSR	BV682049	Brondani et al. [34]	nnxnp	0.49	Predicted protein [Populus trichocarpa]	6e-06		scaffold_2	8650947	8651210	94.32	264	2e-115
45	Te_LG2	32.235	ePt_637076	DArT	HR871607	Petroli et al. [13]	nnxnp	0.76	No significant match	-		scaffold_2	8630904	8631701	95.49	798	0
46	Te_LG2	32.411	ePt_570424	DArT	NA	Petroli et al. [13]	nnxnp	0.92	NA	NA		NA	NA	NA	NA	NA	NA
47	Te_LG2	37.647	ePt_571013	DArT	HR867683	Petroli et al. [13]	nnxnp	0.38	No significant match	-		scaffold_2	16919088	16919354	92.88	267	1e-103
48	Te_LG2	37.812	ePt_571583	DArT	HR867791	Petroli et al. [13]	nnxnp	0.38	No significant match	-		scaffold_2	16919348	16918794	94.06	556	0
49	Te_LG2	43.504	ePt_639229	DArT	HR871737	Petroli et al. [13]	nnxnp	3.03	No significant match	-		scaffold_2	21285631	21286352	92.87	743	0
50	Te_LG2	43.504	ePt_642226	DArT	HR871970	Petroli et al. [13]	nnxnp	3.03	No significant match	-		scaffold_2	21285632	21286493	93.28	878	0
51	Te_LG2	45.085	ePt_573099	DArT	NA	Petroli et al. [13]	nnxnp	0.64	NA	NA		NA	NA	NA	NA	NA	NA
52	Te_LG2	47.171	ePt_566075	DArT	NA	Petroli et al. [13]	nnxnp	1.72	NA	NA		NA	NA	NA	NA	NA	NA
53	Te_LG2	49.481	EUCeSSR0985c	EST-SSR	Pr16588516	Zhou et al. [31]	abxcd	0.03	Hypothetical protein MTR_4g131720 [Medicago truncatula]	4e-06		scaffold_2	17540003	17539817	98.93	187	2e-96
54	Te_LG2	51.389	ePt_574308	DArT	HR871290	Petroli et al. [13]	nnxnp	0.07	Basic 7S globulin 2 precursor small subunit, putative [Ricinus communis]	1.72537e-09		scaffold_2	17645052	17645447	98.74	396	0
55	Te_LG2	51.526	ePt_599330	DArT	HR871426	Petroli et al. [13]	nnxnp	0.12	Basic 7S globulin 2 precursor small subunit, putative [Ricinus communis]	1.68797e-09		scaffold_2	17645052	17645447	97.22	396	0
56	Te_LG2	53.07	ePt_644056	DArT	HR872130	Petroli et al. [13]	nnxnp	0.03	Predicted: glutamine synthetase leaf isozyme, chloroplastic [Vitis vinifera]	1.89163e-16		scaffold_2	19088918	19089239	93.48	322	2e-131
57	Te_LG2	57.634	EUCeSSR304c	EST-SSR	Pr10837310	He et al. [32]	abxcd	0.32	2-methyl-6-geranyl-geranylbenzoquinone methyltranferase [Hevea brasiliensis]	4e-66		scaffold_2	24353993	24353805	98.94	189	3e-97
58	Te_LG2	59.982	EUCeSSR158	EST-SSR	Pr10837268	He et al. [32]	nnxnp	0.28	No significant match	-		scaffold_2	23360655	23360793	97.12	139	7e-63
59	Te_LG2	61.718	EUCeC44	EST-CAPS	Pr12325958	Yu et al. [29]	nnxnp	0.03	Lon protease-like protein [Medicago truncatula]	7e-39		scaffold_17	455122	455621	98.6	500	0
60	Te_LG2	64.548	ePt_567369	DArT	HR870686	Petroli et al. [13]	nnxnp	6.62*	No significant match	-		scaffold_2	37095030	37094236	94.99	799	0
61	Te_LG2	65.024	ePt_567631	DArT	HR870712	Petroli et al. [13]	nnxnp	4.10*	Predicted protein [Populus trichocarpa]	3.14156e-15		scaffold_2	37094236	37095030	96.6	795	0
62	Te_LG2	65.663	ePt_504666	DArT	HR866111	Petroli et al. [13]	nnxnp	2.76	Predicted protein [Populus trichocarpa]	6.87342e-19		scaffold_2	37085106	37085709	95.86	604	0
63	Te_LG2	68.424	Embra188	gSSR	BV682130	Brondani et al. [34]	abxcd	3.28	No significant match	-		scaffold_5	58140803	58140472	99.1	332	3e-180
64	Te_LG2	69.544	EUCeSSR0276	EST-SSR	Pr016588569	Zhou et al. [33]	efxeg	2.21	DNA binding protein, putative [Ricinus communis]	2e-38		scaffold_2	37569214	37569335	98.36	122	8e-58
65	Te_LG2	73.312	ePt_566116	DArT	HR866782	Petroli et al. [13]	nnxnp	0.19	No significant match	-		scaffold_2	42567805	42568098	86.1	295	2e-61
66	Te_LG2	76.33	ePt_637610	DArT	HR871638	Petroli et al. [13]	nnxnp	1.48	No significant match	-		scaffold_11	13421349	13420647	99	703	0
67	Te_LG2	76.363	ePt_637861	DArT	HR871650	Petroli et al. [13]	nnxnp	1.31	Prediected: kinesin-4-like [Glycine max]	1.9158e-08		scaffold_11	13421140	13420647	97.98	495	0
68	Te_LG2	79.498	EUCeSSR1068	EST-SSR	Pr016588741	Zhou et al. [33]	nnxnp	2.84	Protein kinase APK1A, chloroplastic-like [Glycine max]	1e-26		scaffold_2	44598089	44598037	100	53	2e-21
69	Te_LG2	82.75	ePt_574518	DArT	HR868284	Petroli et al. [13]	nnxnp	0.03	Hypothetical protein PRUPE_ppa020984mg, partial [Prunus persica]	4.19767e-22		scaffold_2	46529757	46529263	100	495	0
70	Te_LG2	83.057	ePt_565534	DArT	HR866655	Petroli et al. [13]	nnxnp	0.01	No significant match	-		scaffold_2	46403026	46402734	92.15	293	3e-98
71	Te_LG2	87.86	ePt_562775	DArT	HR866221	Petroli et al. [13]	nnxnp	0.92	No significant match	-		scaffold_2	47782341	47781939	98.01	403	0
72	Te_LG2	90.024	EUCeSSR697	EST-SSR	Pr10837405	He et al. [32]	nnxnp	0.12	No significant match	-		scaffold_2	47848570	47848935	97.54	366	6e-179
73	Te_LG2	94	Embra123c	gSSR	BV682244	Brondani et al. [34]	abxcd	0.01	No significant match	-		scaffold_2	52654864	52654666	94.47	199	4e-86
74	Te_LG2	96.084	Embra195c	gSSR	BV682135	Brondani et al. [34]	abxcd	0.20	No significant match	-		scaffold_2	53085357	53085238	96.67	120	3e-49
75	Te_LG2	102.699	ePt_567298	DArT	HR866996	Petroli et al. [13]	nnxnp	1.29	No significant match	-		scaffold_2	56713427	56713695	93.7	270	9e-108
76	Te_LG2	102.707	ePt_570033	DArT	HR867495	Petroli et al. [13]	nnxnp	1.48	No significant match	-		scaffold_2	56713427	56713695	93.7	270	9e-108
77	Te_LG2	105.221	Emcrc8	gSSR	NA	Petroli et al. [13]	abxcd	1.35	NA	NA		NA	NA	NA	NA	NA	NA
78	Te_LG2	108.204	EUCeSSR0403c	EST-SSR	Pr016588577	Zhou et al. [33]	abxcd	0.76	Tetratricopeptide repeat protein [Medicago truncatula]	1e-97		scaffold_2	58816076	58816390	98.41	315	8e-149
79	Te_LG2	110.624	ePt_568321	DArT	HR870787	Petroli et al. [13]	nnxnp	0.07	No significant match	-		scaffold_2	59152910	59152522	98.46	389	0
80	Te_LG2	110.662	ePt_600385	DArT	HR868611	Petroli et al. [13]	nnxnp	0.03	No significant match	-		scaffold_2	59152915	59152614	94.84	310	2e-118
81	Te_LG2	114.358	ePt_503704	DArT	HR865501	Petroli et al. [13]	nnxnp	5.63*	No significant match	-		scaffold_2	59479044	59480028	96.55	986	0
82	Te_LG2	115.752	ePt_566429c	DArT	HR866843	Petroli et al. [13]	hkxhk	1.98	No significant match	-		scaffold_2	57340484	57339885	98.18	603	0
83	Te_LG2	115.752	ePt_565902c	DArT	HR870557	Petroli et al. [13]	hkxhk	1.98	No significant match	-		scaffold_2	57339850	57340541	98.27	695	0
84	Te_LG2	115.755	ePt_638845c	DArT	HR871708	Petroli et al. [13]	hkxhk	2.14	No significant match	-		scaffold_2	57340538	57339850	98.55	690	0
85	Te_LG2	115.758	ePt_642027c	DArT	HR869665	Petroli et al. [13]	hkxhk	2.31	No significant match	-		scaffold_2	57340541	57339885	98.49	661	0
86	Te_LG2	117.565	EUCeSSR181	EST-SSR	Pr10837275	He et al. [32]	nnxnp	3.23	No significant match	-		scaffold_2	57932734	57932407	99.7	328	0
87	Te_LG2	120.907	ePt_569525c	DArT	HR870894	Petroli et al. [13]	hkxhk	0.04	No significant match	-		scaffold_2	59575569	59576435	97.92	867	0
88	Te_LG2	126.621	EUCeSSR0256	EST-SSR	Pr016588565	Zhou et al. [33]	nnxnp	0.66	60S ribosomal protein L17 [Medicago truncatula]	7e-111		scaffold_2	59602429	59602389	100	41	2e-14
89	Te_LG2	130.104	EUCeSSR241c	EST-SSR	Pr10837292	He et al. [32]	hkxhk	0.03	Carboxyl-terminal peptidase [Zea mays]	1e-49		scaffold_2	60486704	60486999	99.66	296	1e-163
90	Te_LG2	135.056	EUCeSSR804	EST-SSR	Pr10837428	He et al. [32]	nnxnp	0.32	No significant match	-		scaffold_2	60498035	60497868	100	168	2e-89
91	Te_LG2	139.115	EUCeSSR410c	EST-SSR	Pr10837342	He et al. [32]	abxcd	0.68	No significant match	-		scaffold_2	60757654	60757309	99.42	347	0
92	Te_LG2	156.02	EUCeSSR861	EST-SSR	Pr10837438	He et al. [32]	nnxnp	1.83	RING/U-box domain-containing protein [Arabidopsis thaliana]	1e-40		scaffold_2	61618779	61618963	98.92	185	9e-95
93	Te_LG3	0	EUCeSSR0045c	EST-SSR	Pr016588542	Zhou et al. [33]	abxcd	0.56	Eukaryotic translation initiation factor 5A4 [Populus tomentosa]	3e-65		scaffold_3	6799590	6799488	99.03	103	5e-49
94	Te_LG3	6.999	EUCeSSR113	EST-SSR	Pr10837251	He et al. [32]	nnxnp	0.38	Xyloglucan endotransglucosylase/hydrolase 9 [Actinidia hemsleyana]	4e-57		scaffold_3	4379235	4379686	96.9	452	0
95	Te_LG3	10.346	EUCeSSR0979c	EST-SSR	Pr016588702	Zhou et al. [33]	efxeg	0.13	Hypothetical protein ARALYDRAFT_491646 [Arabidopsis lyrata subsp. lyrata]	9e-59		scaffold_3	7090509	7090657	100	149	1e-78
96	Te_LG3	11.825	EUCeSSR0961	EST-SSR	Pr16588512	Zhou et al. [31]	efxeg	7.76**	No significant match	-		scaffold_3	6770654	6770540	98.26	115	1e-53
97	Te_LG3	16.698	ePt_573801	DArT	HR871253	Petroli et al. [13]	nnxnp	2.45	No significant match	-		scaffold_3	6210957	6210421	97.21	537	0
98	Te_LG3	16.698	ePt_637309	DArT	HR871622	Petroli et al. [13]	nnxnp	2.45	No significant match	-		scaffold_2	63256791	63256488	97.7	304	3e-154
99	Te_LG3	16.698	ePt_637579	DArT	HR871636	Petroli et al. [13]	nnxnp	2.45	No significant match	-		scaffold_3	6210957	6210421	97.58	537	0
100	Te_LG3	20.187	ePt_564331	DArT	HR866448	Petroli et al. [13]	nnxnp	1.51	No significant match	-		scaffold_3	5154611	5155339	97.39	729	0
101	Te_LG3	20.188	ePt_571799	DArT	HR867842	Petroli et al. [13]	nnxnp	1.51	No significant match	-		scaffold_3	5154611	5155339	95.88	729	0
102	Te_LG3	23.003	EUCeSSR0850c	EST-SSR	Pr016588655	Zhou et al. [33]	abxcd	3.51	Pectinesterase-2 precursor, putative [Ricinus communis]	2e-06		scaffold_3	12772690	12772833	99.31	144	3e-73
103	Te_LG3	25.04	Embra227	gSSR	BV682257	Brondani et al. [34]	abxcd	1.51	No significant match	-		scaffold_3	13582421	13582257	97.58	165	4e-77
104	Te_LG3	30.873	EUCeSSR0967c	EST-SSR	Pr016588697	Zhou et al. [33]	abxcd	3.84*	RHO guanyl-nucleotide exchange factor 11 [Arabidopsis thaliana]	1e-33		scaffold_3	16479067	16479017	100	51	2e-20
105	Te_LG3	34.6	ePt_571274	DArT	HR867728	Petroli et al. [13]	nnxnp	5.37*	No significant match	-		scaffold_3	3588642	3588952	86.86	312	1e-66
106	Te_LG3	37.92	ePt_600543	DArT	HR868633	Petroli et al. [13]	nnxnp	18.94***	No significant match	-		scaffold_3	20565564	20565012	99.82	553	0
107	Te_LG3	38.473	ePt_565694	DArT	HR866693	Petroli et al. [13]	nnxnp	13.36***	No significant match	-		scaffold_3	20565695	20566147	95.14	453	0
108	Te_LG3	38.558	ePt_565337	DArT	HR866619	Petroli et al. [13]	nnxnp	14.11***	No significant match	-		scaffold_3	20566182	20565695	94.88	488	0
109	Te_LG3	42.637	EUCgSSR20	gSSR	DD458136	He et al. [36]	nnxnp	0.25	No significant match	-		scaffold_3	29852015	29851825	95.81	191	4e-82
110	Te_LG3	43.518	ePt_637193	DArT	HR871611	Petroli et al. [13]	nnxnp	0.49	Prediected: TOM1-like protein 1-like [Cicer arietinum]	1.45533e-37		scaffold_3	26407370	26406435	98.4	936	0
111	Te_LG3	44.587	EUCeSSR0919	EST-SSR	Pr016588678	Zhou et al. [33]	efxeg	3.67	No significant match	-		scaffold_3	32530421	32530690	99.26	270	4e-110
112	Te_LG3	45.675	ePt_644103c	DArT	HR870036	Petroli et al. [13]	hkxhk	3.27	Actin-binding FH2 protein isoform 1 [Theobroma cacao]	3.54634e-47		scaffold_3	33558973	33558198	93.61	782	0
113	Te_LG3	45.723	ePt_599887c	DArT	HR868570	Petroli et al. [13]	hkxhk	3.93*	Actin-binding FH2 protein isoform 4 [Theobroma cacao]	8.8974e-64		scaffold_3	33558844	33558124	99.17	724	0
114	Te_LG3	45.728	ePt_642061c	DArT	NA	Petroli et al. [13]	hkxhk	4.56*	NA	NA		NA	NA	NA	NA	NA	NA
115	Te_LG3	47.455	ePt_568692	DArT	HR867270	Petroli et al. [13]	nnxnp	1.11	No significant match	-		scaffold_3	33174156	33173910	98.79	247	7e-130
116	Te_LG3	47.748	ePt_571338	DArT	HR867742	Petroli et al. [13]	nnxnp	0.77	No significant match	-		scaffold_3	33173876	33174307	98.38	432	0
117	Te_LG3	48.486	ePt_644403	DArT	HR870102	Petroli et al. [13]	nnxnp	5.94*	No significant match	-		scaffold_3	36049118	36048831	98.27	289	2e-147
118	Te_LG3	49.035	ePt_563433	DArT	HR866374	Petroli et al. [13]	nnxnp	5.56*	No significant match	-		scaffold_3	36048873	36049128	96.12	258	6e-118
119	Te_LG3	49.501	ePt_644038	DArT	HR870025	Petroli et al. [13]	nnxnp	5.12*	No significant match	-		scaffold_3	36049118	36048831	97.92	289	4e-145
120	Te_LG3	50.459	ePt_641733	DArT	HR869584	Petroli et al. [13]	nnxnp	5.12*	No significant match	-		scaffold_3	35268184	35268778	95.8	595	0
121	Te_LG3	50.503	ePt_565899	DArT	HR866740	Petroli et al. [13]	nnxnp	5.56*	No significant match	-		scaffold_3	35268133	35268781	97.41	656	0
122	Te_LG3	51.294	ePt_504503c	DArT	HR866073	Petroli et al. [13]	hkxhk	2.28	No significant match	-		scaffold_3	33958775	33958380	93.45	397	1e-153
123	Te_LG3	51.345	ePt_566354	DArT	HR866826	Petroli et al. [13]	hkxhk	2.65	No significant match	-		scaffold_3	33958775	33958380	92.42	396	4e-154
124	Te_LG3	52.019	ePt_572474	DArT	HR871135	Petroli et al. [13]	nnxnp	17.39***	No significant match	-		scaffold_3	36368376	36369058	99.85	683	0
125	Te_LG3	53.322	Embra122c	gSSR	BV682082	Brondani et al. [34]	abxcd	2.61	HMA2 transporter [Sedum alfredii]	3e-07		scaffold_3	41563175	41563333	93.71	159	1e-61
126	Te_LG3	54.697	ePt_567718	DArT	HR867087	Petroli et al. [13]	nnxnp	6.82**	No significant match	-		scaffold_3	40582288	40582051	100	238	2e-131
127	Te_LG3	55.102	ePt_503863	DArT	HR865626	Petroli et al. [13]	nnxnp	6.82**	No significant match	-		scaffold_3	40582288	40582052	100	237	6e-131
128	Te_LG3	55.102	ePt_570897	DArT	HR867658	Petroli et al. [13]	nnxnp	6.82**	No significant match	-		scaffold_3	40582149	40582296	87.84	148	5e-38
129	Te_LG3	57.109	ePt_503957	DArT	HR870210	Petroli et al. [13]	nnxnp	11.61***	No significant match	-		scaffold_3	40582991	40582415	96.88	577	0
130	Te_LG3	57.154	ePt_504317	DArT	HR870253	Petroli et al. [13]	nnxnp	12.83***	No significant match	-		scaffold_3	40582991	40582415	96.88	577	0
131	Te_LG3	57.154	ePt_637352	DArT	HR871625	Petroli et al. [13]	nnxnp	12.83***	No significant match	-		scaffold_3	40582991	40582415	96.53	577	0
132	Te_LG3	57.166	ePt_642125	DArT	HR871958	Petroli et al. [13]	nnxnp	13.57***	No significant match	-		scaffold_3	40582991	40582415	97.92	577	0
133	Te_LG3	57.167	ePt_503899	DArT	HR870204	Petroli et al. [13]	nnxnp	13.57***	No significant match	-		scaffold_3	40582991	40582415	96.53	577	0
134	Te_LG3	57.314	ePt_600313	DArT	HR871528	Petroli et al. [13]	nnxnp	13.36***	No significant match	-		scaffold_3	40582917	40582680	89.12	239	5e-72
135	Te_LG3	58.783	ePt_570171	DArT	HR867524	Petroli et al. [13]	hkxhk	81.67***	No significant match	-		scaffold_3	40461268	40461124	95.17	145	3e-52
136	Te_LG3	63.087	ePt_571756	DArT	HR871070	Petroli et al. [13]	nnxnp	9.82**	No significant match	-		scaffold_3	46621822	46622389	99.47	568	0
137	Te_LG3	63.087	ePt_640977	DArT	HR871878	Petroli et al. [13]	nnxnp	9.82**	Pentatricopeptide repeat-containing protein, putative [Ricinus communis]	5.06143e-90		scaffold_3	46621822	46622389	99.65	568	0
138	Te_LG3	63.161	ePt_638972	DArT	HR871718	Petroli et al. [13]	nnxnp	9.32**	Pentatricopeptide repeat-containing protein, putative [Ricinus communis]	2.73515e-90		scaffold_3	46622389	46621822	99.65	568	0
139	Te_LG3	63.25	ePt_567018	DArT	HR870653	Petroli et al. [13]	nnxnp	9.82**	Tetratricopeptide repeat (TPR)-like superfamily protein isoform 1 [Theobroma cacao]	1.99828e-73		scaffold_3	46622307	46621817	99.59	491	0
140	Te_LG3	63.25	ePt_569053	DArT	HR870846	Petroli et al. [13]	nnxnp	9.82**	Pentatricopeptide repeat-containing protein, putative [Ricinus communis]	5.99214e-89		scaffold_3	46622389	46621822	99.47	568	0
141	Te_LG3	63.25	ePt_569987	DArT	HR870918	Petroli et al. [13]	nnxnp	9.82**	Pentatricopeptide repeat-containing protein, putative [Ricinus communis]	1.49357e-89		scaffold_3	46621822	46622389	99.65	568	0
142	Te_LG3	63.25	ePt_571533	DArT	HR871050	Petroli et al. [13]	nnxnp	9.82**	Pentatricopeptide repeat-containing protein, putative [Ricinus communis]	8.51242e-90		scaffold_3	46622390	46621822	99.65	569	0
143	Te_LG3	63.25	ePt_569784	DArT	NA	Petroli et al. [13]	nnxnp	9.82**	NA	NA		NA	NA	NA	NA	NA	NA
144	Te_LG3	63.255	ePt_641694	DArT	HR871924	Petroli et al. [13]	nnxnp	9.35**	Tetratricopeptide repeat (TPR)-like superfamily protein isoform 1 [Theobroma cacao]	8.41295e-64		scaffold_3	46622268	46621817	99.34	452	0
145	Te_LG3	70.042	ePt_643769	DArT	NA	Petroli et al. [13]	nnxnp	5.65*	NA	NA		NA	NA	NA	NA	NA	NA
146	Te_LG3	71.496	EUCeC6c	EST-CAPS	Pr12325975	Yu et al. [29]	efxeg	8.26**	Sucrose synthase [Eucalyptus grandis]	0		scaffold_3	60528317	60528769	87.26	463	1e-126
147	Te_LG3	73.888	ePt_504234	DArT	HR870244	Petroli et al. [13]	nnxnp	7.34**	Unnamed protein product [Vitis vinifera]	1.12866e-11		scaffold_3	56696247	56696749	99.4	503	0
148	Te_LG3	73.909	ePt_574132	DArT	HR871275	Petroli et al. [13]	nnxnp	6.92**	Unnamed protein product [Vitis vinifera]	1.09226e-09		scaffold_3	56696247	56696749	92.2	513	2e-174
149	Te_LG3	73.997	ePt_600423	DArT	HR871540	Petroli et al. [13]	nnxnp	7.76**	Unnamed protein product [Vitis vinifera]	1.15888e-08		scaffold_3	56916772	56917265	95.55	494	0
150	Te_LG3	73.997	ePt_599226	DArT	NA	Petroli et al. [13]	nnxnp	7.76**	NA	NA		NA	NA	NA	NA	NA	NA
151	Te_LG3	74.387	ePt_574824	DArT	HR871341	Petroli et al. [13]	nnxnp	7.34**	Unnamed protein product [Vitis vinifera]	1.12866e-11		scaffold_3	56696247	56696749	99.6	503	0
152	Te_LG3	77.358	ePt_571789	DArT	HR871073	Petroli et al. [13]	nnxnp	7.76**	No significant match	-		scaffold_3	62996106	62995974	98.5	133	1e-64
153	Te_LG3	77.911	ePt_503588	DArT	HR870174	Petroli et al. [13]	nnxnp	7.88**	No significant match	-		scaffold_3	62995975	62996106	100	132	9e-69
154	Te_LG3	77.948	ePt_640101	DArT	NA	Petroli et al. [13]	nnxnp	7.76**	NA	NA		NA	NA	NA	NA	NA	NA
155	Te_LG3	78.845	ePt_573716	DArT	HR868160	Petroli et al. [13]	nnxnp	8.57**	No significant match	-		scaffold_3	69155633	69155828	99.49	196	2e-104
156	Te_LG3	79.825	ePt_637844	DArT	HR871648	Petroli et al. [13]	nnxnp	14.56***	No significant match	-		scaffold_3	62997323	62997152	99.42	172	5e-90
157	Te_LG3	81.809	EUCeC73	EST-CAPS	Pr12325990	Yu et al. [29]	nnxnp	21.15***	Serine/threonine-protein kinase, putative [Ricinus communis]	2e-64		scaffold_3	64567646	64568226	97.43	584	0
158	Te_LG3	83.223	ePt_570043	DArT	HR870922	Petroli et al. [13]	nnxnp	20.48***	No significant match	-		scaffold_3	59026067	59025669	92.23	399	8e-140
159	Te_LG3	83.607	ePt_569297	DArT	HR870875	Petroli et al. [13]	nnxnp	20.48***	No significant match	-		scaffold_3	58898612	58898227	96.37	386	0
160	Te_LG3	86.853	EUCeSSR0508	EST-SSR	Pr016588593	Zhou et al. [33]	abxcd	18.24***	Beta-1,3-glucanase [Medicago sativa]	7e-64		scaffold_3	70596682	70596625	96.55	58	8e-20
161	Te_LG3	89.116	ePt_566060c	DArT	HR866772	Petroli et al. [13]	hkxhk	5.49*	No significant match	-		scaffold_3	70270858	70270641	94.62	223	1e-79
162	Te_LG3	89.472	ePt_600566c	DArT	HR868638	Petroli et al. [13]	hkxhk	3.38	No significant match	-		scaffold_3	70270858	70270632	95.65	230	2e-90
163	Te_LG3	91.274	EUCeSSR1062c	EST-SSR	Pr016588737	Zhou et al. [33]	efxeg	5.83*	Protein rotundifolia like 12 [Arabidopsis thaliana]	2e-13		scaffold_3	76157669	76157773	98.1	105	1e-47
164	Te_LG3	93.967	ePt_600232	DArT	HR868601	Petroli et al. [13]	nnxnp	8.39**	No significant match	-		scaffold_3	77205492	77205246	82.73	249	4e-28
165	Te_LG3	98.177	ePt_563148	DArT	HR870366	Petroli et al. [13]	nnxnp	7.76**	No significant match	-		scaffold_3	77205164	77205859	98.85	697	0
166	Te_LG3	98.177	ePt_637998	DArT	HR871656	Petroli et al. [13]	nnxnp	7.76**	No significant match	-		scaffold_3	77205801	77205164	95.45	638	0
167	Te_LG3	98.177	ePt_643583	DArT	HR872082	Petroli et al. [13]	nnxnp	7.76**	No significant match	-		scaffold_3	77205164	77205802	98.75	639	0
168	Te_LG3	98.209	ePt_563311	DArT	HR870384	Petroli et al. [13]	nnxnp	8.31**	No significant match	-		scaffold_3	77205801	77205164	99.22	638	0
169	Te_LG3	98.402	ePt_565708c	DArT	HR866700	Petroli et al. [13]	hkxhk	0.16	Unnamed protein product [Vitis vinifera]	2.9395e-09		scaffold_3	79806975	79806105	95.67	877	0
170	Te_LG3	98.402	ePt_566630c	DArT	HR866880	Petroli et al. [13]	hkxhk	0.16	No significant match	-		scaffold_3	79806368	79806980	98.05	616	0
171	Te_LG3	98.402	ePt_644151c	DArT	HR870045	Petroli et al. [13]	hkxhk	0.16	No significant match	-		scaffold_3	79806368	79806980	98.38	616	0
172	Te_LG3	102.377	ePt_562969c	DArT	HR866262	Petroli et al. [13]	hkxhk	1.01	Prediected: uncharacterized protein LOC100795963 [Glycine max]	3.59981e-28		scaffold_3	76494144	76494896	98.67	753	0
173	Te_LG3	104.698	ePt_636665	DArT	HR871582	Petroli et al. [13]	nnxnp	25.19***	No significant match	-		scaffold_3	76410100	76409761	99.41	340	0
174	Te_LG3	106.449	EUCeSSR0751c	EST-SSR	Pr016588637	Zhou et al. [33]	efxeg	17.92***	Nudix hydrolase 19 [Arabidopsis thaliana]	2e-57		scaffold_3	76592601	76592850	99.2	250	6e-134
175	Te_LG4	0	ePt_600655	DArT	HR871559	Petroli et al. [13]	nnxnp	0.12	Unnamed protein product [Vitis vinifera]	1.39595e-23		scaffold_4	2777890	2777694	94.03	201	2e-75
176	Te_LG4	0.487	ePt_637551	DArT	HR871633	Petroli et al. [13]	nnxnp	0.01	Unnamed protein product [Vitis vinifera]	2.42602e-53		scaffold_4	2777957	2777585	85.71	378	2e-80
177	Te_LG4	4.514	ePt_600527	DArT	HR871552	Petroli et al. [13]	nnxnp	1.09	No significant match	-		scaffold_4	2029852	2029391	97.84	462	0
178	Te_LG4	8.692	ePt_567857c	DArT	HR867107	Petroli et al. [13]	hkxhk	1.01	Acyltransferase, putative [Ricinus communis]	2.13504e-31		scaffold_4	1451750	1452146	96.73	398	0
179	Te_LG4	8.692	ePt_644214c	DArT	HR870060	Petroli et al. [13]	hkxhk	1.01	Acyltransferase, putative [Ricinus communis]	1.94296e-31		scaffold_4	1452186	1451745	96.61	443	0
180	Te_LG4	8.728	ePt_638863c	DArT	HR868995	Petroli et al. [13]	hkxhk	1.24	Acyl-CoA sterol acyl transferase 1, putative [Theobroma cacao]	1.493e-14		scaffold_4	1452106	1451745	97.52	363	0
181	Te_LG4	10.241	ePt_639791	DArT	HR869143	Petroli et al. [13]	nnxnp	2.28	No significant match	-		scaffold_4	8632051	8632241	94.3	193	4e-75
182	Te_LG4	12.038	ePt_643630	DArT	HR872087	Petroli et al. [13]	nnxnp	0.38	No significant match	-		scaffold_4	10598120	10598480	94.85	369	4e-157
183	Te_LG4	15.925	ePt_567556	DArT	HR867046	Petroli et al. [13]	nnxnp	0.92	No significant match	-		scaffold_4	11744426	11744099	97.58	331	9e-167
184	Te_LG4	19.51	ePt_569317	DArT	HR867380	Petroli et al. [13]	nnxnp	0.49	No significant match	-		scaffold_4	15901381	15901803	88.74	435	3e-133
185	Te_LG4	19.511	ePt_575665	DArT	HR868492	Petroli et al. [13]	nnxnp	0.49	No significant match	-		scaffold_4	15901389	15901803	88.76	427	8e-131
186	Te_LG4	19.718	ePt_573692	DArT	HR868156	Petroli et al. [13]	nnxnp	0.63	No significant match	-		scaffold_4	15939580	15939959	99.74	380	0
187	Te_LG4	19.718	ePt_643677	DArT	HR869952	Petroli et al. [13]	nnxnp	0.63	No significant match	-		scaffold_4	15901389	15901798	89.57	422	5e-135
188	Te_LG4	19.747	ePt_503812	DArT	HR865586	Petroli et al. [13]	nnxnp	0.98	No significant match	-		scaffold_4	15901381	15901803	89.43	435	6e-138
189	Te_LG4	19.907	ePt_642752	DArT	HR869782	Petroli et al. [13]	nnxnp	0.78	No significant match	-		scaffold_4	15901798	15901421	88.97	390	9e-121
190	Te_LG4	19.907	ePt_644378	DArT	HR870096	Petroli et al. [13]	nnxnp	0.78	No significant match	-		scaffold_4	15901389	15901803	89.7	427	2e-140
191	Te_LG4	20.416	ePt_570268	DArT	HR867541	Petroli et al. [13]	nnxnp	1.29	No significant match	-		scaffold_4	15930869	15930480	99.23	390	0
192	Te_LG4	20.548	ePt_640118	DArT	HR869198	Petroli et al. [13]	nnxnp	1.11	No significant match	-		scaffold_4	15930445	15930874	98.6	430	0
193	Te_LG4	26.167	ePt_573922	DArT	HR868186	Petroli et al. [13]	nnxnp	1.09	Hypothetical protein PRUPE_ppa002088mg [Prunus persica]	1.24302e-15		scaffold_4	24166123	24165540	98.8	584	0
194	Te_LG4	29.661	ePt_562744	DArT	HR866211	Petroli et al. [13]	nnxnp	2.45	No significant match	-		scaffold_4	19170698	19170240	95.33	471	0
195	Te_LG4	29.661	ePt_638901	DArT	HR868999	Petroli et al. [13]	nnxnp	2.45	No significant match	-		scaffold_4	19170208	19170879	97.92	672	0
196	Te_LG4	29.661	ePt_641580	DArT	HR869487	Petroli et al. [13]	nnxnp	2.45	No significant match	-		scaffold_4	19170267	19170728	94.94	474	0
197	Te_LG4	30.352	ePt_570022	DArT	HR867492	Petroli et al. [13]	nnxnp	3.03	No significant match	-		scaffold_4	27457830	27458028	84.42	199	5e-32
198	Te_LG4	30.41	ePt_570819	DArT	HR867645	Petroli et al. [13]	nnxnp	2.76	No significant match	-		scaffold_4	27457830	27458028	84.42	199	5e-32
199	Te_LG4	35.71	ePt_563043	DArT	HR870356	Petroli et al. [13]	nnxnp	0.07	No significant match	-		No hit	-	-	-	-	-
200	Te_LG4	39.228	ePt_637120	DArT	HR868751	Petroli et al. [13]	nnxnp	0.50	No significant match	-		scaffold_4	27928934	27929448	97.67	516	0
201	Te_LG4	39.413	ePt_564614	DArT	HR866491	Petroli et al. [13]	nnxnp	0.38	No significant match	-		scaffold_4	27660035	27660548	92.49	519	0
202	Te_LG4	39.542	ePt_504990	DArT	HR866179	Petroli et al. [13]	nnxnp	0.19	No significant match	-		scaffold_4	27660582	27660072	99.61	511	0
203	Te_LG4	39.542	ePt_503727	DArT	NA	Petroli et al. [13]	nnxnp	0.19	NA	NA		NA	NA	NA	NA	NA	NA
204	Te_LG4	39.593	ePt_565621	DArT	HR866679	Petroli et al. [13]	nnxnp	0.12	No significant match	-		scaffold_4	27660580	27660072	95.14	514	0
205	Te_LG4	39.593	ePt_639045	DArT	HR869014	Petroli et al. [13]	nnxnp	0.12	No significant match	-		scaffold_4	27660587	27660072	93.28	521	0
206	Te_LG4	39.593	ePt_639411	DArT	HR869071	Petroli et al. [13]	nnxnp	0.12	Putative palmitoyl-protein thioesterase [Tropaeolum majus]	1.92382e-10		scaffold_4	27660582	27660072	97.67	516	0
207	Te_LG4	46.104	EUCeSSR0896	EST-SSR	Pr016588667	Zhou et al. [33]	efxeg	4.77*	No significant match	-		scaffold_4	31242102	31242150	100	49	4e-19
208	Te_LG4	50.343	ePt_571857	DArT	HR867852	Petroli et al. [13]	nnxnp	0.01	No significant match	-		scaffold_4	34835450	34834562	98.44	895	0
209	Te_LG4	50.517	ePt_571928	DArT	HR867864	Petroli et al. [13]	nnxnp	0.07	No significant match	-		scaffold_4	34835450	34834562	98.44	895	0
210	Te_LG4	59.718	Embra213	gSSR	BV682256	Brondani et al. [34]	nnxnp	5.20*	No significant match	-		scaffold_4	37212891	37213027	97.83	138	2e-62
211	Te_LG4	63.538	ePt_573780	DArT	HR868168	Petroli et al. [13]	nnxnp	2.76	No significant match	-		scaffold_4	37783439	37782929	97.06	511	0
212	Te_LG4	66.083	ePt_574628	DArT	HR871322	Petroli et al. [13]	nnxnp	2.45	Hypothetical chloroplast RF2 [Eucryphia lucida]	2.97348e-15		scaffold_4	38478594	38479135	99.26	543	0
213	Te_LG4	68.991	ePt_575441	DArT	HR868453	Petroli et al. [13]	nnxnp	2.31	No significant match	-		scaffold_4	39806078	39806380	95.71	303	6e-137
214	Te_LG4	70.947	ePt_639472	DArT	HR869082	Petroli et al. [13]	nnxnp	4.36*	No significant match	-		scaffold_4	40635065	40635619	97.84	555	0
215	Te_LG4	75.476	EUCeC30	EST-CAPS	Pr12325943	Yu et al. [29]	nnxnp	0.40	RING finger protein [Medicago truncatula]	2e-41		scaffold_4	40365509	40366504	98.4	999	0
216	Te_LG5	0	Embra41c	gSSR	BV682033	Brondani et al. [34]	abxcd	0.01	No significant match	-		scaffold_5	4524839	4525010	98.84	172	3e-75
217	Te_LG5	6.545	ePt_571913	DArT	HR871087	Petroli et al. [13]	nnxnp	3.03	No significant match	-		scaffold_5	2757710	2757111	96.34	601	0
218	Te_LG5	6.545	ePt_600525	DArT	HR871551	Petroli et al. [13]	nnxnp	3.03	No significant match	-		scaffold_5	2757710	2757110	97.67	602	0
219	Te_LG5	6.545	ePt_639138	DArT	HR871725	Petroli et al. [13]	nnxnp	3.03	No significant match	-		scaffold_5	2757710	2757111	96.51	601	0
220	Te_LG5	6.545	ePt_640370	DArT	HR871830	Petroli et al. [13]	nnxnp	3.03	No significant match	-		scaffold_5	2757113	2757758	94.89	666	0
221	Te_LG5	10.485	EUCeSSR1016	EST-SSR	Pr016588715	Zhou et al. [33]	nnxnp	0.70	No significant match	-		scaffold_5	2641986	2641851	98.54	137	2e-64
222	Te_LG5	13.731	Embra120	gSSR	BV682081	Brondani et al. [34]	nnxnp	0.19	No significant match	-		scaffold_5	3395332	3395550	96.8	219	2e-105
223	Te_LG5	15.985	EUCeSSR0694c	EST-SSR	Pr016588627	Zhou et al. [33]	abxcd	2.29	Stay green protein [Capsicum annuum]	6e-79		scaffold_5	4899725	4899346	97.9	381	4e-154
224	Te_LG5	17.986	ePt_600364	DArT	HR868609	Petroli et al. [13]	hkxhk	0.04	Prediected: NADH dehydrogenase (ubiquinone) complex I, assembly factor 6-like [Cicer arietinum]	8.5028e-46		scaffold_5	4409011	4408739	99.63	273	4e-150
225	Te_LG5	17.986	ePt_573171	DArT	NA	Petroli et al. [13]	hkxhk	0.04	NA	NA		NA	NA	NA	NA	NA	NA
226	Te_LG5	21.095	EUCeSSR851	EST-SSR	Pr10837437	He et al. [32]	nnxnp	0.01	AMP dependent CoA ligase, putative [Ricinus communis]	9e-66		scaffold_5	5488768	5488415	97.74	354	0
227	Te_LG5	29.229	ePt_503442	DArT	HR865379	Petroli et al. [13]	nnxnp	3.33	No significant match	-		scaffold_5	9763003	9763312	90.68	311	1e-88
228	Te_LG5	30.905	ePt_504056	DArT	HR865786	Petroli et al. [13]	nnxnp	13.03***	No significant match	-		scaffold_5	7741653	7741311	95.64	344	1e-151
229	Te_LG5	31.251	ePt_599929	DArT	NA	Petroli et al. [13]	nnxnp	10.29**	NA	NA		NA	NA	NA	NA	NA	NA
230	Te_LG5	31.588	ePt_503594	DArT	HR870175	Petroli et al. [13]	nnxnp	7.69**	No significant match	-		scaffold_5	9763312	9763003	91	311	4e-101
231	Te_LG5	31.691	ePt_504335	DArT	HR866012	Petroli et al. [13]	nnxnp	9.82**	No significant match	-		scaffold_5	9763322	9762998	91.72	326	1e-113
232	Te_LG5	31.691	ePt_574595	DArT	HR871320	Petroli et al. [13]	nnxnp	9.82**	No significant match	-		scaffold_5	9763003	9763312	91.32	311	2e-103
233	Te_LG5	35.921	ePt_564334	DArT	HR866449	Petroli et al. [13]	nnxnp	9.82**	No significant match	-		scaffold_5	13467282	13467649	97.56	369	0
234	Te_LG5	39.426	EUCeSSR0452	EST-SSR	Pr016588582	Zhou et al. [33]	nnxnp	0.68	Luminal binding protein [Gossypium hirsutum]	4e-110		scaffold_5	10808129	10808184	100	56	2e-23
235	Te_LG5	43.18	ePt_572057	DArT	HR867889	Petroli et al. [13]	nnxnp	0.76	Inter-alpha-trypsin inhibitor heavy chain, putative [Ricinus communis]	7.33127e-25		scaffold_6	52951998	52951657	99.12	342	0
236	Te_LG5	43.285	ePt_568865	DArT	HR867302	Petroli et al. [13]	nnxnp	0.92	Inter-alpha-trypsin inhibitor heavy chain, putative [Ricinus communis]	6.0083e-25		scaffold_6	52951998	52951657	98.83	342	0
237	Te_LG5	45	ePt_575244	DArT	HR868406	Petroli et al. [13]	nnxnp	0.07	No significant match	-		scaffold_5	15204272	15204900	98.73	629	0
238	Te_LG5	47.08	ePt_565528	DArT	HR870528	Petroli et al. [13]	nnxnp	1.09	No significant match	-		scaffold_5	22233964	22233365	94.33	600	0
239	Te_LG5	47.089	ePt_563538	DArT	HR870400	Petroli et al. [13]	nnxnp	0.92	Dolichyl glycosyltransferase, putative [Ricinus communis]	2.7665e-27		scaffold_5	22233974	22233363	90.97	620	0
240	Te_LG5	47.089	ePt_569086	DArT	HR870851	Petroli et al. [13]	nnxnp	0.92	Dolichyl glycosyltransferase, putative [Ricinus communis]	4.55908e-26		scaffold_5	22233964	22233365	94.44	611	0
241	Te_LG5	47.089	ePt_572774	DArT	HR871159	Petroli et al. [13]	nnxnp	0.92	Dolichyl glycosyltransferase, putative [Ricinus communis]	2.92431e-27		scaffold_5	22233365	22233974	95.01	621	0
242	Te_LG5	49.799	ePt_574498	DArT	NA	Petroli et al. [13]	nnxnp	2.45	NA	NA		NA	NA	NA	NA	NA	NA
243	Te_LG5	49.799	ePt_599482	DArT	NA	Petroli et al. [13]	nnxnp	2.45	NA	NA		NA	NA	NA	NA	NA	NA
244	Te_LG5	50.999	ePt_639551	DArT	HR869098	Petroli et al. [13]	nnxnp	5.28*	No significant match	-		scaffold_5	22642560	22643343	97.58	785	0
245	Te_LG5	52.908	Embra160	gSSR	BV682107	Brondani et al. [34]	nnxnp	3.53	No significant match	-		scaffold_5	29333114	29333277	99.39	164	4e-85
246	Te_LG5	53.689	ePt_503894	DArT	HR870202	Petroli et al. [13]	nnxnp	3.67	No significant match	-		scaffold_5	27015789	27015130	99.39	660	0
247	Te_LG5	53.908	ePt_504978	DArT	HR870316	Petroli et al. [13]	nnxnp	2.61	No significant match	-		scaffold_5	27015789	27015130	99.39	660	0
248	Te_LG5	55.347	ePt_638066	DArT	NA	Petroli et al. [13]	hkxhk	5.04*	NA	NA		NA	NA	NA	NA	NA	NA
249	Te_LG5	56.159	ePt_642654	DArT	HR869770	Petroli et al. [13]	nnxnp	0.03	No significant match	-		scaffold_5	29504979	29505496	98.46	518	0
250	Te_LG5	58.22	ePt_564850	DArT	NA	Petroli et al. [13]	hkxhk	7.92**	NA	NA		NA	NA	NA	NA	NA	NA
251	Te_LG5	58.426	ePt_639730	DArT	HR869131	Petroli et al. [13]	hkxhk	7.15**	No significant match	-		scaffold_5	35196739	35196984	83.33	246	7e-36
252	Te_LG5	58.426	ePt_571507	DArT	HR871045	Petroli et al. [13]	hkxhk	7.15**	No significant match	-		scaffold_5	35196739	35196984	82.93	246	2e-33
253	Te_LG5	58.434	ePt_642693	DArT	HR869773	Petroli et al. [13]	hkxhk	7.48**	No significant match	-		scaffold_5	35196984	35196739	81.85	248	8e-26
254	Te_LG5	62.479	ePt_599862	DArT	HR871483	Petroli et al. [13]	hkxhk	14.44***	TIR-NBS-lRR resistance protein [Populus trichocarpa]	1.49631e-10		scaffold_5	41589457	41589768	83.39	319	1e-46
255	Te_LG5	63.951	ePt_564781	DArT	HR866526	Petroli et al. [13]	nnxnp	0.19	No significant match	-		scaffold_5	42530699	42531237	95.94	542	0
256	Te_LG5	65.305	ePt_644426	DArT	HR870108	Petroli et al. [13]	nnxnp	0.03	No significant match	-		scaffold_5	55259359	55260070	97.19	712	0
257	Te_LG5	66.733	ePt_503238	DArT	HR865329	Petroli et al. [13]	nnxnp	0.27	No significant match	-		scaffold_5	55931982	55931492	98.98	491	0
258	Te_LG5	66.733	ePt_572286	DArT	HR871120	Petroli et al. [13]	nnxnp	0.27	No significant match	-		scaffold_5	55931983	55931497	98.77	487	0
259	Te_LG5	67.192	ePt_564952	DArT	HR870476	Petroli et al. [13]	hkxhk	1.98	No significant match	-		scaffold_5	56115254	56115494	92.31	247	6e-90
260	Te_LG5	67.192	ePt_571886	DArT	HR871083	Petroli et al. [13]	hkxhk	1.98	No significant match	-		scaffold_5	56114984	56115494	92.1	519	0
261	Te_LG5	67.192	ePt_574954	DArT	HR871355	Petroli et al. [13]	hkxhk	1.98	No significant match	-		scaffold_5	56115230	56114983	93.15	248	3e-95
262	Te_LG5	69.028	ePt_571764	DArT	HR867830	Petroli et al. [13]	nnxnp	2.06	No significant match	-		scaffold_5	55891616	55891335	100	282	8e-158
263	Te_LG5	69.132	ePt_641593	DArT	NA	Petroli et al. [13]	nnxnp	2.06	NA	NA		NA	NA	NA	NA	NA	NA
264	Te_LG5	71.757	EUCeSSR1014	EST-SSR	Pr16588518	Zhou et al. [31]	nnxnp	5.17*	Auxin-repressed protein [Elaeis guineensis]	1e-11		scaffold_5	55247084	55247347	97.73	264	1e-132
265	Te_LG5	74.373	ePt_643842	DArT	HR869985	Petroli et al. [13]	hkxhk	2.31	Pectinesterase/pectinesterase inhibitor, putative [Theobroma cacao]	9.22827e-12		scaffold_5	70311705	70312131	92.11	431	7e-162
266	Te_LG5	74.477	ePt_572291	DArT	HR867931	Petroli et al. [13]	nnxnp	1.94	No significant match	-		scaffold_3	1342082	1341643	98.64	440	0
267	Te_LG5	74.477	ePt_640053	DArT	HR869183	Petroli et al. [13]	nnxnp	1.94	No significant match	-		scaffold_3	1342082	1341646	98.86	437	0
268	Te_LG5	74.477	ePt_640188	DArT	HR869212	Petroli et al. [13]	nnxnp	1.94	No significant match	-		scaffold_3	1342082	1341643	99.32	440	0
269	Te_LG5	78.425	ePt_563290	DArT	HR866335	Petroli et al. [13]	nnxnp	0.48	Unnamed protein product [Vitis vinifera]	7.52778e-11		scaffold_5	68905845	68906066	96.85	222	3e-105
270	Te_LG5	78.425	ePt_563455	DArT	HR866378	Petroli et al. [13]	nnxnp	0.48	Unnamed protein product [Vitis vinifera]	8.58977e-12		scaffold_5	68905845	68906066	98.2	222	2e-112
271	Te_LG5	79.141	ePt_642243	DArT	HR869704	Petroli et al. [13]	nnxnp	1.12	Unnamed protein product [Vitis vinifera]	4.80367e-11		scaffold_5	68905845	68906066	98.2	222	2e-112
272	Te_LG5	81.217	Embra5	gSSR	BV682004	Brondani et al. [34]	nnxnp	2.89	No significant match	-		scaffold_5	69022378	69022211	98.81	168	5e-85
273	Te_LG5	84.845	ePt_573934	DArT	HR868189	Petroli et al. [13]	nnxnp	16.86***	No significant match	-		scaffold_5	69679843	69679592	97.22	252	6e-121
274	Te_LG5	89.231	ePt_565613	DArT	HR866675	Petroli et al. [13]	nnxnp	13.36***	No significant match	-		scaffold_5	67214384	67214959	95.66	576	0
275	Te_LG5	89.231	ePt_565676	DArT	HR866688	Petroli et al. [13]	nnxnp	13.36***	No significant match	-		scaffold_5	67214954	67214384	95.27	571	0
276	Te_LG5	93.685	EUCeSSR1007	EST-SSR	Pr016588710	Zhou et al. [33]	efxeg	10.29**	WD repeat-containing protein [Medicago truncatula]	9e-38		scaffold_5	73124701	73124975	98.91	275	2e-146
277	Te_LG5	104.963	Embra301	gSSR	BV682193	Brondani et al. [34]	efxeg	0.63	No significant match	-		scaffold_5	70019054	70019121	100	68	2e-30
278	Te_LG6	0	ePt_564958	DArT	HR866565	Petroli et al. [13]	nnxnp	6.82**	No significant match	-		scaffold_6	8031413	8031683	83.39	271	2e-43
279	Te_LG6	0.238	ePt_600409c	DArT	HR871537	Petroli et al. [13]	hkxhk	0.04	No significant match	-		scaffold_6	7585465	7585082	96.1	385	4e-169
280	Te_LG6	0.252	ePt_504308c	DArT	HR870251	Petroli et al. [13]	hkxhk	0	No significant match	-		scaffold_6	7480599	7479778	100	822	0
281	Te_LG6	0.252	ePt_567551c	DArT	HR870702	Petroli et al. [13]	hkxhk	0	No significant match	-		scaffold_6	7480599	7479773	94.81	828	0
282	Te_LG6	2.911	ePt_642344	DArT	HR869721	Petroli et al. [13]	nnxnp	4.04*	No significant match	-		scaffold_6	12990157	12989744	98.31	414	0
283	Te_LG6	13.041	EUCeSSR0056c	EST-SSR	Pr016588543	Zhou et al. [33]	abxcd	0.07	NAC domain protein, IPR003441 [Populus trichocarpa]	1e-08		scaffold_6	14090397	14090270	98.44	128	2e-61
284	Te_LG6	15.826	EUCeC68	EST-CAPS	Pr12325984	Yu et al. [29]	nnxnp	0	Enolase-phosphatase E1 [Arabidopsis thaliana]	5e-28		scaffold_6	14814930	14815424	98.79	496	0
285	Te_LG6	17.645	ePt_643965	DArT	HR870009	Petroli et al. [13]	nnxnp	0	No significant match	-		scaffold_6	15322417	15322859	97.74	443	0
286	Te_LG6	20.227	ePt_566671	DArT	HR866889	Petroli et al. [13]	nnxnp	0.03	No significant match	-		scaffold_6	17947829	17948137	97.73	309	8e-146
287	Te_LG6	22.595	En16	gSSR	NA	Byrne et al. [37]	nnxnp	1.17	NA	NA		NA	NA	NA	NA	NA	NA
288	Te_LG6	25.483	ePt_503734	DArT	HR865524	Petroli et al. [13]	nnxnp	0.19	No significant match	-		scaffold_6	26680742	26680989	100	248	4e-125
289	Te_LG6	28.676	EUCeSSR010	EST-SSR	Pr10837236	He et al. [32]	nnxnp	0.12	Fructose-bisphosphate aldolase [Glycine max]	6e-21		scaffold_6	27096796	27097019	97.79	226	4e-108
290	Te_LG6	30.22	Embra50	gSSR	BV682041	Brondani et al. [34]	abxcd	0.03	No significant match	-		scaffold_6	24898521	24898364	88.61	158	6e-50
291	Te_LG6	42.918	EUCeSSR0938	EST-SSR	Pr016588685	Zhou et al. [33]	abxcd	1.31	Signal peptidase, endoplasmic reticulum-type [Arabidopsis thaliana]	7e-36		scaffold_6	28415380	28415332	100	49	2e-19
292	Te_LG6	49.498	ePt_567705	DArT	HR870726	Petroli et al. [13]	nnxnp	0.01	No significant match	-		scaffold_6	38443328	38442978	98.01	351	0
293	Te_LG6	49.518	ePt_567732	DArT	HR870729	Petroli et al. [13]	nnxnp	0	No significant match	-		scaffold_6	38442978	38443328	98.01	351	0
294	Te_LG6	52.223	Embra106	gSSR	BV682834	Brondani et al. [34]	abxcd	0.12	No significant match	-		scaffold_6	38351886	38351689	98.99	198	2e-100
295	Te_LG6	55.019	EUCeC59	EST-CAPS	Pr12325974	Yu et al. [29]	nnxnp	0.48	Alcohol dehydrogenase [Citrus x paradisi]	3e-29		scaffold_6	37017881	37017668	92.99	214	3e-79
296	Te_LG6	62.013	ePt_643126	DArT	HR869840	Petroli et al. [13]	nnxnp	1.94	No significant match	-		scaffold_6	41416142	41416764	98.88	623	0
297	Te_LG6	62.013	ePt_563201	DArT	HR870369	Petroli et al. [13]	nnxnp	1.94	No significant match	-		scaffold_6	41416142	41416798	97.87	657	0
298	Te_LG6	62.013	ePt_639634	DArT	HR871769	Petroli et al. [13]	nnxnp	1.94	No significant match	-		scaffold_6	41416142	41416694	96.6	559	0
299	Te_LG6	65.208	EUCeSSR0620	EST-SSR	Pr016588613	Zhou et al. [33]	efxeg	0.77	Cytochrome c-type biogenesis ccda-like chloroplastic protein 2-like [Glycine max]	4e-22		scaffold_6	42424251	42424207	100	45	9e-17
300	Te_LG6	68.261	EUCeC20	EST-CAPS	Pr12325932	Yu et al. [29]	nnxnp	7.26**	Ubiquitin-conjugating enzyme E2 36 [Arabidopsis thaliana]	8e-51		scaffold_6	41778257	41777612	97.53	648	0
301	Te_LG6	69.742	EUCeSSR0853c	EST-SSR	Pr016588656	Zhou et al. [33]	abxcd	10.45**	Ser/Thr specific protein phosphatase 2A B regulatory subunit beta isoform [Medicago sativa subsp. varia]	2e-47		scaffold_6	40395182	40395030	97.42	155	8e-68
302	Te_LG6	71.33	EUCeC43	EST-CAPS	Pr12325957	Yu et al. [29]	nnxnp	12.90***	NMDA receptor-regulated protein [Medicago truncatula]	1e-47		scaffold_6	39683192	39682916	97.83	277	2e-140
303	Te_LG6	72.41	EUCeC35	EST-CAPS	Pr12325948	Yu et al. [29]	nnxnp	7.76**	NADP-dependent malic protein [Arachis hypogaea]	3e-35		scaffold_6	40170930	40171064	97.78	135	2e-63
304	Te_LG6	74.513	EUCeSSR0344c	EST-SSR	Pr016588575	Zhou et al. [33]	efxeg	8.13**	Tau class glutathione transferase GSTU33 [Populus trichocarpa]	2e-20		scaffold_6	41282661	41282584	100	78	2e-36
305	Te_LG6	76.978	ePt_640615	DArT	HR869266	Petroli et al. [13]	nnxnp	8.89**	Unnamed protein product [Vitis vinifera]	9.34472e-19		scaffold_6	44568110	44567583	96.6	530	0
306	Te_LG6	81.922	ePt_565994	DArT	HR870567	Petroli et al. [13]	nnxnp	5.83*	Predicted: ent-kaur-16-ene synthase, chloroplastic-like [Vitis vinifera]	2.50107e-20		scaffold_6	46778473	46778031	97.52	443	0
307	Te_LG6	84.796	ePt_600554	DArT	HR868635	Petroli et al. [13]	nnxnp	9.32**	Embryo defective 14 family protein [Populus trichocarpa]	9e-46		scaffold_6	47684934	47686121	97.4	1194	0
308	Te_LG6	87.598	EUCeSSR0901c	EST-SSR	Pr016588669	Zhou et al. [33]	abxcd	2.28	Photosystem II subunit PsbS1 [Zea mays]	3e-13		scaffold_6	46066420	46066548	96.12	129	2e-40
309	Te_LG6	90.854	EUCeSSR1001c	EST-SSR	Pr016588708	Zhou et al. [33]	abxcd	6.34*	Hypothetical protein ARALYDRAFT_471815 [Arabidopsis lyrata subsp. lyrata]	1e-19		scaffold_6	48135471	48135413	100	59	4e-25
310	Te_LG6	100.308	EUCeSSR422	EST-SSR	Pr10837346	He et al. [32]	nnxnp	0.48	C3HC4-type RING fingerprotein [Arabidopsis thaliana]	4e-94		scaffold_6	49365174	49364974	97.51	201	4e-97
311	Te_LG6	110.286	Embra20	gSSR	BV682016	Brondani et al. [34]	nnxnp	0.04	No significant match	-		scaffold_6	49557617	49557340	98.92	278	2e-149
312	Te_LG7	0	ePt_505036	DArT	NA	Petroli et al. [13]	hkxhk	0.38	NA	NA		NA	NA	NA	NA	NA	NA
313	Te_LG7	1.878	ePt_503982	DArT	HR865725	Petroli et al. [13]	hkxhk	0.69	No significant match	-		scaffold_7	29206523	29205845	97.5	679	0
314	Te_LG7	4.313	ePt_639787	DArT	HR871782	Petroli et al. [13]	hkxhk	0.02	No significant match	-		scaffold_7	3746802	3746442	94.75	362	5e-153
315	Te_LG7	4.404	ePt_573375	DArT	HR871210	Petroli et al. [13]	hkxhk	0.26	No significant match	-		scaffold_7	3746978	3746442	92.94	538	0
316	Te_LG7	4.45	ePt_575296	DArT	HR871378	Petroli et al. [13]	hkxhk	0.36	No significant match	-		scaffold_7	3746442	3746978	93.68	538	0
317	Te_LG7	4.45	ePt_642313	DArT	HR871973	Petroli et al. [13]	hkxhk	0.36	No significant match	-		scaffold_7	3746442	3746978	90.52	538	0
318	Te_LG7	7.044	ePt_566719	DArT	HR866895	Petroli et al. [13]	nnxnp	3.08	No significant match	-		scaffold_5	30324951	30325212	98.09	262	5e-134
319	Te_LG7	7.372	ePt_641942	DArT	HR871944	Petroli et al. [13]	hkxhk	0.17	No significant match	-		scaffold_7	809241	808944	97.65	298	1e-150
320	Te_LG7	7.39	ePt_639343	DArT	HR869060	Petroli et al. [13]	hkxhk	0.44	No significant match	-		scaffold_7	809241	808940	99.67	302	2e-167
321	Te_LG7	7.39	ePt_573537	DArT	NA	Petroli et al. [13]	hkxhk	0.44	NA	NA		NA	NA	NA	NA	NA	NA
322	Te_LG7	7.41	ePt_563319	DArT	HR866340	Petroli et al. [13]	hkxhk	0.57	No significant match	-		scaffold_7	809241	808940	97.35	302	1e-150
323	Te_LG7	7.424	ePt_575226	DArT	HR871376	Petroli et al. [13]	hkxhk	0.17	No significant match	-		scaffold_7	809241	808944	97.65	298	1e-150
324	Te_LG7	7.595	ePt_640050	DArT	HR871801	Petroli et al. [13]	hkxhk	0.57	No significant match	-		scaffold_7	808945	809286	93.27	342	3e-137
325	Te_LG7	7.611	ePt_570789	DArT	HR867640	Petroli et al. [13]	hkxhk	0.50	No significant match	-		scaffold_7	809564	808994	92.12	571	0
326	Te_LG7	9.157	ePt_568518	DArT	HR867235	Petroli et al. [13]	nnxnp	3.03	No significant match	-		scaffold_7	15607751	15607933	84.24	184	4e-25
327	Te_LG7	9.929	ePt_565208	DArT	HR866599	Petroli et al. [13]	hkxhk	1.61	No significant match	-		scaffold_7	29205808	29206528	92.52	722	0
328	Te_LG7	10.897	ePt_643421	DArT	HR872069	Petroli et al. [13]	nnxnp	5.94*	No significant match	-		scaffold_7	17801275	17800711	98.58	565	0
329	Te_LG7	10.897	ePt_599923	DArT	NA	Petroli et al. [13]	nnxnp	5.94*	NA	NA		NA	NA	NA	NA	NA	NA
330	Te_LG7	14.905	ePt_571880	DArT	HR871082	Petroli et al. [13]	nnxnp	1.09	No significant match	-		scaffold_7	12128668	12128184	95.47	486	0
331	Te_LG7	15.038	ePt_641604	DArT	HR871916	Petroli et al. [13]	nnxnp	0.78	No significant match	-		scaffold_5	11650851	11651065	97.67	215	7e-106
332	Te_LG7	15.07	ePt_567554	DArT	HR870703	Petroli et al. [13]	nnxnp	1.11	No significant match	-		scaffold_7	12128184	12128668	96.71	486	0
333	Te_LG7	15.07	ePt_571062	DArT	HR871015	Petroli et al. [13]	nnxnp	1.11	No significant match	-		scaffold_7	12128668	12128184	95.88	486	0
334	Te_LG7	15.071	ePt_568672	DArT	HR870814	Petroli et al. [13]	nnxnp	0.92	No significant match	-		scaffold_7	12128462	12128184	96.44	281	3e-129
335	Te_LG7	15.119	ePt_572243	DArT	HR871118	Petroli et al. [13]	nnxnp	0.78	No significant match	-		scaffold_7	12128668	12128184	90.37	488	1e-157
336	Te_LG7	18.825	ePt_570692	DArT	HR867619	Petroli et al. [13]	nnxnp	0.62	No significant match	-		scaffold_7	18785136	18784511	95.37	626	0
337	Te_LG7	18.825	ePt_504863	DArT	NA	Petroli et al. [13]	nnxnp	0.62	NA	NA		NA	NA	NA	NA	NA	NA
338	Te_LG7	20.059	ePt_573817	DArT	HR868172	Petroli et al. [13]	nnxnp	5.12*	No significant match	-		scaffold_7	21216925	21217242	99.69	318	7e-177
339	Te_LG7	22.319	ePt_643173	DArT	HR869856	Petroli et al. [13]	nnxnp	1.74	Hypothetical protein PRUPE_ppa022304mg [Prunus persica]	1.81101e-11		scaffold_7	24922666	24922129	96.12	541	0
340	Te_LG7	22.532	ePt_567347	DArT	HR867005	Petroli et al. [13]	nnxnp	1.72	Hypothetical protein PRUPE_ppa022304mg [Prunus persica]	7.88994e-12		scaffold_7	24903964	24903421	99.63	544	0
341	Te_LG7	22.532	ePt_572008	DArT	HR871098	Petroli et al. [13]	nnxnp	1.72	BBS-IRR resistance protein [Populus trichocarpa]	8.79838e-08		scaffold_7	24922291	24922715	99.29	425	0
342	Te_LG7	24.491	ePt_566325	DArT	HR870592	Petroli et al. [13]	nnxnp	1.74	Hypothetical protein PRUPE_ppa022304mg [Prunus persica]	3.28179e-12		scaffold_7	24921538	24922127	89.53	592	0
343	Te_LG7	24.688	ePt_565241	DArT	HR870508	Petroli et al. [13]	nnxnp	1.11	No significant match	-		scaffold_7	24922127	24921537	96.11	592	0
344	Te_LG7	27.383	ePt_643538	DArT	HR872079	Petroli et al. [13]	nnxnp	0.38	No significant match	-		scaffold_7	22670989	22670529	92.21	462	2e-168
345	Te_LG7	27.569	ePt_574531	DArT	HR871312	Petroli et al. [13]	nnxnp	0.77	No significant match	-		scaffold_8	47301444	47301847	90.1	404	3e-139
346	Te_LG7	28.628	ePt_574553	DArT	HR868291	Petroli et al. [13]	nnxnp	0.27	No significant match	-		scaffold_7	30946234	30945952	98.94	283	2e-136
347	Te_LG7	32.182	ePt_567089	DArT	HR866960	Petroli et al. [13]	nnxnp	3.78	No significant match	-		scaffold_7	33550864	33550159	98.59	709	0
348	Te_LG7	32.743	ePt_641891	DArT	HR871941	Petroli et al. [13]	nnxnp	3.03	No significant match	-		scaffold_7	33550864	33550333	96.05	532	0
349	Te_LG7	38.23	EUCeC28c	EST-CAPS	Pr12325940	Yu et al. [29]	efxeg	0.52	Serine/threonine-protein kinase [Dimocarpus longan]	1e-52		scaffold_7	34062448	34061955	99.19	494	0
350	Te_LG7	41.981	ePt_599402	DArT	HR868523	Petroli et al. [13]	nnxnp	0.38	No significant match	-		scaffold_3	75214036	75213895	81.69	142	4e-12
351	Te_LG7	42.516	ePt_575365	DArT	HR868439	Petroli et al. [13]	nnxnp	0.12	No significant match	-		No hit	-	-	-	-	-
352	Te_LG7	42.618	ePt_637575	DArT	HR868817	Petroli et al. [13]	nnxnp	0.03	No significant match	-		scaffold_3	75214030	75213895	82.35	136	3e-13
353	Te_LG7	51.041	ePt_643269	DArT	HR869874	Petroli et al. [13]	nnxnp	0.19	No significant match	-		No hit	-	-	-	-	-
354	Te_LG7	53.677	ePt_562756	DArT	HR866215	Petroli et al. [13]	nnxnp	3.78	No significant match	-		scaffold_7	41318059	41318551	96.15	493	0
355	Te_LG7	57.602	EUCeSSR0506	EST-SSR	Pr016588592	Zhou et al. [33]	efxeg	0.27	Lipid phosphate phosphatase 1 [Arabidopsis thaliana]	2e-26		scaffold_7	40149286	40149064	96.86	223	1e-103
356	Te_LG7	61.435	EUCeSSR348c	EST-SSR	Pr10837327	He et al. [32]	efxeg	3.77	No significant match	-		scaffold_7	41909858	41909312	98.36	548	0
357	Te_LG7	64.977	EUCeSSR602	EST-SSR	Pr10837385	He et al. [32]	nnxnp	2.06	Hypothetical protein [Vitis vinifera]	7e-71		scaffold_7	43993845	43994062	94.98	219	8e-89
358	Te_LG7	68.458	EUCeSSR0542	EST-SSR	Pr016588596	Zhou et al. [33]	efxeg	0.54	Dual protein phosphatase 4 [Castanea sativa]	2e-77		scaffold_7	45355794	45355931	87.77	139	5e-34
359	Te_LG7	77.565	Embra369	gSSR	BV682214	Brondani et al. [34]	nnxnp	1.09	No significant match	-		scaffold_7	49475352	49475508	100	157	4e-83
360	Te_LG7	81.54	EUCeSSR581c	EST-SSR	Pr10837380	He et al. [32]	efxeg	0.29	RNA binding protein [Arabidopsis lyrata subsp. lyrata]	3e-38		scaffold_7	49893936	49894080	99.31	145	3e-73
361	Te_LG7	84.894	EUCeSSR0995	EST-SSR	Pr016588705	Zhou et al. [33]	nnxnp	3.67	Polyadenylate-binding protein-interacting protein [Medicago truncatula]	2e-22		scaffold_7	49551340	49551653	98.73	314	2e-167
362	Te_LG7	88.01	ePt_636624	DArT	NA	Petroli et al. [13]	nnxnp	0.48	NA	NA		NA	NA	NA	NA	NA	NA
363	Te_LG7	94.995	ePt_564451	DArT	HR870441	Petroli et al. [13]	nnxnp	0.03	No significant match	-		scaffold_7	51268709	51268327	99.22	383	0
364	Te_LG7	95.269	ePt_567619	DArT	HR867064	Petroli et al. [13]	nnxnp	0.41	No significant match	-		scaffold_7	51268712	51268322	95.91	391	0
365	Te_LG7	95.336	ePt_638904	DArT	HR871711	Petroli et al. [13]	nnxnp	0.41	No significant match	-		scaffold_7	51268712	51268327	100	386	0
366	Te_LG7	95.393	ePt_642666	DArT	HR871997	Petroli et al. [13]	nnxnp	0.85	No significant match	-		scaffold_7	51268789	51268327	98.7	463	0
367	Te_LG7	95.71	ePt_573883	DArT	HR871258	Petroli et al. [13]	nnxnp	1.24	No significant match	-		scaffold_7	51268332	51268789	99.56	458	0
368	Te_LG7	102.222	EUCeSSR0696	EST-SSR	Pr016588628	Zhou et al. [33]	efxeg	1.29	ADP, ATP carrier protein 1 [Arabidopsis thaliana]	8e-07		scaffold_7	51900477	51900344	100	134	9e-70
369	Te_LG8	0	EUCeSSR1114	EST-SSR	Pr016588759	Zhou et al. [33]	efxeg	5.94*	No significant match	-		scaffold_8	3506723	3506451	94.53	274	2e-112
370	Te_LG8	7.477	EUCeSSR471	EST-SSR	Pr10837360	He et al. [32]	nnxnp	0.12	No significant match	-		scaffold_427	20015	20549	99.07	535	0
371	Te_LG8	11.011	EUCeSSR1147c	EST-SSR	Pr016588770	Zhou et al. [33]	efxeg	1.42	60S ribosomal protein L5A [Hevea brasiliensis]	2e-124		scaffold_8	3958061	3957861	99	201	4e-69
372	Te_LG8	14.768	EUCeC49	EST-CAPS	Pr12325963	Yu et al. [29]	nnxnp	0.52	DNA-directed RNA polymerase IIa [Nicotiana tabacum]	2e-49		scaffold_8	5579611	5579143	96.38	469	0
373	Te_LG8	18.037	ePt_564282	DArT	HR866439	Petroli et al. [13]	nnxnp	0.12	No significant match	-		scaffold_8	5128628	5128245	97.92	385	0
374	Te_LG8	18.037	ePt_566264	DArT	HR866810	Petroli et al. [13]	nnxnp	0.12	No significant match	-		scaffold_8	5128418	5128245	100	174	1e-93
375	Te_LG8	18.161	ePt_572362	DArT	HR871125	Petroli et al. [13]	nnxnp	0.03	No significant match	-		scaffold_8	5128628	5128250	98.15	379	0
376	Te_LG8	18.583	ePt_568594	DArT	HR867250	Petroli et al. [13]	hkxhk	0.04	No significant match	-		scaffold_8	4265121	4264794	98.49	331	7e-174
377	Te_LG8	18.583	ePt_569349	DArT	HR867385	Petroli et al. [13]	hkxhk	0.04	No significant match	-		scaffold_8	4264799	4265121	99.07	323	4e-175
378	Te_LG8	21.578	ePt_567199	DArT	HR866973	Petroli et al. [13]	nnxnp	1.94	Unnamed protein product [Vitis vinifera]	1.15752e-26		scaffold_8	735263	734670	97.66	599	0
379	Te_LG8	23.248	EUCeSSR1128c	EST-SSR	Pr016588765	Zhou et al. [33]	abxcd	0.09	Monodehydroascorbate reductase [Vitis vinifera]	2e-51		scaffold_8	1237840	1237714	98.43	127	3e-58
380	Te_LG8	24.481	EUCeSSR712c	EST-SSR	Pr10837409	He et al. [32]	abxcd	0.67	No significant match	-		scaffold_8	5209920	5210369	95.11	450	1e-167
381	Te_LG8	29.858	Emcrc6c	gSSR	NA	Steane et al. [35]	abxcd	0.39	NA	NA		NA	NA	NA	NA	NA	NA
382	Te_LG8	34.046	EUCeC89	EST-CAPS	Pr12326007	Yu et al. [29]	nnxnp	7.40**	AGO1-1 [Nicotiana benthamiana]	6e-45		scaffold_8	8340873	8341325	98.46	455	0
383	Te_LG8	37.92	EUCeSSR298	EST-SSR	Pr10837307	He et al. [32]	nnxnp	6.43*	Transcription factor, putative [Ricinus communis]	4e-26		scaffold_8	9487377	9486915	98.92	464	0
384	Te_LG8	43.766	ePt_599669	DArT	HR871460	Petroli et al. [13]	nnxnp	4.43*	No significant match	-		scaffold_8	11106522	11106903	96.94	392	8e-174
385	Te_LG8	43.776	ePt_639030	DArT	HR871720	Petroli et al. [13]	nnxnp	3.67	No significant match	-		scaffold_8	11106904	11106522	100	383	0
386	Te_LG8	43.778	ePt_569721	DArT	HR870910	Petroli et al. [13]	nnxnp	4.04*	No significant match	-		scaffold_8	11106522	11106903	99.74	382	0
387	Te_LG8	55.301	ePt_503870	DArT	HR865632	Petroli et al. [13]	nnxnp	1.48	No significant match	-		scaffold_8	19205801	19206215	98.8	415	0
388	Te_LG8	55.408	ePt_643368	DArT	HR872067	Petroli et al. [13]	nnxnp	1.31	Prediected: sugar transporter ERD6-like 7-like [Fragaria vesca subsp. vesca]	3.14738e-12		scaffold_8	18738096	18737555	96.86	542	0
389	Te_LG8	59.946	ePt_564475	DArT	HR866474	Petroli et al. [13]	nnxnp	7.88**	Prediected: glutamine-fructose-6-phosphate aminotransferase [isomerizing] 2-like [Cucumis sativus]	9.01131e-19		scaffold_8	19924795	19924124	94.53	677	0
390	Te_LG8	60.484	ePt_574247	DArT	HR868240	Petroli et al. [13]	nnxnp	4.43*	Glutamine-fructose-6-phosphate transaminase (isomerizing)s,sugar binding,transaminases isoform 1 [Theobroma cacao]	1.10453e-24		scaffold_8	19903477	19903142	93.15	336	6e-131
391	Te_LG8	63.255	ePt_567436	DArT	HR870693	Petroli et al. [13]	nnxnp	5.74*	No significant match	-		scaffold_8	16452592	16451683	94.18	910	0
392	Te_LG8	63.353	ePt_563183	DArT	HR870368	Petroli et al. [13]	nnxnp	5.20*	Cytochrome P450, putative [Ricinus communis]	5.31754e-17		scaffold_8	16452555	16451683	92.68	874	0
393	Te_LG8	66.331	ePt_563339	DArT	HR866344	Petroli et al. [13]	nnxnp	1.31	No significant match	-		scaffold_8	15675616	15676143	95.27	528	0
394	Te_LG8	66.417	ePt_503934	DArT	HR865684	Petroli et al. [13]	nnxnp	0.39	No significant match	-		scaffold_8	15675349	15675619	99.63	271	5e-131
395	Te_LG8	66.473	ePt_643380	DArT	HR869891	Petroli et al. [13]	nnxnp	0.38	No significant match	-		scaffold_8	15675614	15675086	99.24	529	0
396	Te_LG8	66.763	ePt_572567	DArT	HR867969	Petroli et al. [13]	nnxnp	0.01	No significant match	-		scaffold_8	18522640	18522922	99.65	283	3e-138
397	Te_LG8	68.204	Embra48c	gSSR	BV682039	Brondani et al. [34]	abxcd	0.66	No significant match	-		scaffold_8	16180266	16180398	100	133	7e-69
398	Te_LG8	69.558	Embra157c	gSSR	BV682104	Brondani et al. [34]	abxcd	0.12	No significant match	-		scaffold_8	17310727	17310620	100	108	4e-54
399	Te_LG8	71.614	ePt_574037	DArT	HR871268	Petroli et al. [13]	hkxhk	1.45	No significant match	-		scaffold_8	16425391	16426059	98.07	672	0
400	Te_LG8	77.789	ePt_575301	DArT	HR868419	Petroli et al. [13]	nnxnp	0.03	No significant match	-		scaffold_8	32096181	32096602	91.96	423	7e-159
401	Te_LG8	79.018	ePt_599873	DArT	HR871485	Petroli et al. [13]	nnxnp	0.19	No significant match	-		scaffold_8	32299595	32299941	94.63	354	1e-110
402	Te_LG8	80.021	ePt_637032	DArT	HR868739	Petroli et al. [13]	nnxnp	0.12	No significant match	-		scaffold_8	33822569	33821998	97.9	572	0
403	Te_LG8	82.788	ePt_566091	DArT	HR866778	Petroli et al. [13]	hkxhk	0.04	No significant match	-		scaffold_8	34730326	34730679	98.31	354	0
404	Te_LG8	83.414	ePt_639731	DArT	HR871781	Petroli et al. [13]	nnxnp	0.49	DNA mismatch repair protein mutS [Medicago truncatula]	5.75329e-28		scaffold_8	42266619	42267687	98.13	1069	0
405	Te_LG8	86.718	ePt_641685	DArT	NA	Petroli et al. [13]	nnxnp	4.50*	NA	NA		NA	NA	NA	NA	NA	NA
406	Te_LG8	87.494	ePt_641677	DArT	HR869547	Petroli et al. [13]	nnxnp	9.35**	Hypothetical protein PRUPE_ppa023744mg [Prunus persica]	1.42582e-29		scaffold_8	36618620	36619067	99.11	448	0
407	Te_LG8	89.654	ePt_503864	DArT	HR865627	Petroli et al. [13]	nnxnp	9.65**	No significant match	-		scaffold_7	13784199	13784824	95.53	627	0
408	Te_LG8	91.028	ePt_641271	DArT	HR869387	Petroli et al. [13]	nnxnp	4.04*	No significant match	-		scaffold_8	43352182	43351789	96.71	395	0
409	Te_LG8	92.283	EUCeSSR1070c	EST-SSR	Pr016588742	Zhou et al. [33]	efxeg	3.08	Prediected: CASP-like protein At3g23200 [Vitis vinifera]	1e-38		scaffold_8	45480459	45480283	96.61	177	6e-81
410	Te_LG8	93.17	EUCeSSR0925	EST-SSR	Pr16588509	Zhou et al. [31]	nnxnp	3.37	No significant match	-		scaffold_8	42450419	42450323	95.88	97	3e-38
411	Te_LG8	94.703	Embra116	gSSR	BV682078	Brondani et al. [34]	nnxnp	4.10*	No significant match	-		scaffold_8	43368770	43368988	89.55	220	3e-71
412	Te_LG8	98.219	EUCeSSR0163	EST-SSR	Pr016588551	Zhou et al. [33]	abxcd	8.89**	Actin depolymerizing factor 4 [Gossypium hirsutum]	7e-81		scaffold_8	44710190	44710369	98.89	180	3e-92
413	Te_LG8	100.681	EUCeSSR0951c	EST-SSR	Pr016588691	Zhou et al. [33]	abxcd	2.00	No significant match	-		scaffold_8	46744418	46744555	100	138	5e-72
414	Te_LG8	103.271	ePt_565650	DArT	HR866686	Petroli et al. [13]	nnxnp	8.89**	No significant match	-		scaffold_8	55378153	55379052	89	918	0
415	Te_LG8	107.988	EUCeC40	EST-CAPS	Pr12325954	Yu et al. [29]	nnxnp	13.67***	PRL1 protein [Arabidopsis thaliana]	1e-41		scaffold_8	57242123	57242780	97.26	658	0
416	Te_LG8	111.127	Embra53	gSSR	BV682042	Brondani et al. [34]	efxeg	8.44**	No significant match	-		scaffold_8	56361679	56361842	100	164	1e-74
417	Te_LG8	114.891	EUCeSSR332c	EST-SSR	Pr10837318	He et al. [32]	abxcd	7.03**	GTP-binding protein sar1, putative [Ricinus communis]	2e-07		scaffold_8	58228754	58228619	99.26	136	3e-68
418	Te_LG8	120.518	ePt_636785	DArT	HR868703	Petroli et al. [13]	hkxhk	10.75**	NAD(P)-linked oxidoreductase superfamily protein [Theobroma cacao]	3.42208e-40		scaffold_8	62848228	62849035	96.41	808	0
419	Te_LG8	120.89	ePt_637876	DArT	HR868860	Petroli et al. [13]	hkxhk	13.09***	No significant match	-		No hit	-	-	-	-	-
420	Te_LG8	123.394	EUCeC55c	EST-CAPS	Pr12325970	Yu et al. [29]	efxeg	16.28***	Auxin/indole-3-acetic acid 3 [Solanum tuberosum]	4e-55		scaffold_8	62339336	62338833	99.21	504	0
421	Te_LG8	126.343	ePt_503359	DArT	HR870154	Petroli et al. [13]	nnxnp	11.61***	Predicted protein [Hordeum vulgare subsp. vulgare]	2.26018e-15		scaffold_8	62236649	62237045	98.74	397	0
422	Te_LG8	126.428	ePt_644093	DArT	HR872134	Petroli et al. [13]	nnxnp	12.12***	Ankyrin-1 [Aegilops tauschii]	3.00883e-16		scaffold_8	62236649	62237045	98.74	397	0
423	Te_LG8	126.49	ePt_639501	DArT	HR871758	Petroli et al. [13]	nnxnp	13.24***	Ankyrin-1 [Aegilops tauschii]	5.28746e-18		scaffold_8	62236649	62237045	97.48	397	0
424	Te_LG8	126.529	ePt_569640	DArT	HR870907	Petroli et al. [13]	nnxnp	12.83***	Ankyrin-1 [Aegilops tauschii]	1.46608e-15		scaffold_8	62237035	62236649	98.45	387	0
425	Te_LG8	128.002	ePt_503819	DArT	HR865592	Petroli et al. [13]	hkxhk	7.37**	No significant match	-		scaffold_8	65044702	65045507	97.39	806	0
426	Te_LG8	128.061	ePt_640149	DArT	HR869206	Petroli et al. [13]	hkxhk	5.82*	No significant match	-		scaffold_8	65045504	65044701	95.65	804	0
427	Te_LG8	133.597	EUCeC80	EST-CAPS	Pr12325998	Yu et al. [29]	nnxnp	13.00***	Hypoxia-responsive family protein [Arabidopsis lyrata subsp. lyrata]	3e-30		scaffold_8	65044314	65044715	93.32	404	2e-155
428	Te_LG8	134.88	ePt_573467	DArT	HR871222	Petroli et al. [13]	nnxnp	16.28***	No significant match	-		scaffold_8	64976433	64976331	98.06	103	4e-46
429	Te_LG8	138.382	EUCeSSR0294c	EST-SSR	Pr016588571	Zhou et al. [33]	abxcd	10.32**	Malignant T cell-amplified sequence 1-A [Medicago truncatula]	5e-111		scaffold_8	47903033	47902802	97.41	232	1e-113
430	Te_LG8	138.729	EUCeSSR1066	EST-SSR	Pr016588740	Zhou et al. [33]	nnxnp	18.94***	RING/U-box domain-containing protein [Arabidopsis thaliana]	3e-42		scaffold_8	67260726	67260780	100	55	7e-23
431	Te_LG8	141.032	ePt_644277	DArT	HR870072	Petroli et al. [13]	nnxnp	17.45***	No significant match	-		scaffold_8	67285873	67286585	98.88	713	0
432	Te_LG8	142.529	ePt_571442	DArT	HR867764	Petroli et al. [13]	nnxnp	14.67***	No significant match	-		scaffold_8	68869108	68868496	99.35	613	0
433	Te_LG8	142.529	ePt_571464	DArT	HR867769	Petroli et al. [13]	nnxnp	14.67***	No significant match	-		scaffold_8	68869113	68868496	99.19	618	0
434	Te_LG8	144.56	ePt_600718	DArT	HR871568	Petroli et al. [13]	nnxnp	12.83***	No significant match	-		scaffold_8	73855800	73855134	98.35	667	0
435	Te_LG8	144.56	ePt_642738	DArT	HR872005	Petroli et al. [13]	nnxnp	12.83***	No significant match	-		scaffold_8	73855798	73855134	98.5	665	0
436	Te_LG8	146.241	ePt_643746	DArT	HR869966	Petroli et al. [13]	nnxnp	10.94***	No significant match	-		scaffold_8	70487386	70486988	99	399	0
437	Te_LG8	151.051	ePt_570658	DArT	HR867607	Petroli et al. [13]	nnxnp	4.77*	No significant match	-		scaffold_8	72345452	72345875	99.76	424	0
438	Te_LG8	151.051	ePt_573365	DArT	HR868108	Petroli et al. [13]	nnxnp	4.77*	No significant match	-		scaffold_8	72345870	72345491	100	380	0
439	Te_LG8	155.219	ePt_571155	DArT	HR867707	Petroli et al. [13]	nnxnp	2.76	No significant match	-		scaffold_8	72329742	72330442	93.44	701	0
440	Te_LG8	155.429	ePt_564742	DArT	HR866518	Petroli et al. [13]	nnxnp	2.28	No significant match	-		scaffold_8	72330442	72329737	95.61	706	0
441	Te_LG8	155.679	ePt_642822	DArT	NA	Petroli et al. [13]	nnxnp	1.97	NA	NA		NA	NA	NA	NA	NA	NA
442	Te_LG8	155.747	ePt_574980	DArT	NA	Petroli et al. [13]	nnxnp	2.21	NA	NA		NA	NA	NA	NA	NA	NA
443	Te_LG8	155.871	ePt_642468	DArT	NA	Petroli et al. [13]	nnxnp	1.72	NA	NA		NA	NA	NA	NA	NA	NA
444	Te_LG8	164.658	EUCeSSR664	EST-SSR	Pr10837397	He et al. [32]	nnxnp	0.12	ATATH13, putative [Ricinus communis]	1e-71		scaffold_8	68740401	68740570	100	170	1e-90
445	Te_LG8	166.598	EUCeSSR0205c	EST-SSR	Pr016588556	Zhou et al. [33]	efxeg	0.37	Hypothetical protein VITISV_031633 [Vitis vinifera]	1e-81		scaffold_57	67342	67726	98.44	385	0
446	Te_LG8	168.362	EUCeSSR668	EST-SSR	Pr10837398	He et al. [32]	nnxnp	0.01	GRF1-interacting factor 2 [Arabidopsis thaliana]	6e-06		scaffold_57	14027	13640	99.48	388	0
447	Te_LG9	0	EUCeC57	EST-CAPS	Pr12325972	Yu et al. [29]	efxeg	0.01	Cytidine deaminase [Paspalum simplex]	8e-13		scaffold_8	59266062	59265613	99.33	450	0
448	Te_LG9	10.829	EUCeSSR0015c	EST-SSR	Pr016588535	Zhou et al. [33]	efxeg	6.82**	Inositol polyphosphate 1-phosphatase [Arabidopsis thaliana]	3e-14		scaffold_9	3972276	3972141	95.59	136	1e-56
449	Te_LG9	16.523	EUCeSSR1125c	EST-SSR	Pr016588762	Zhou et al. [33]	abxcd	0.01	No significant match	-		scaffold_9	3873376	3873504	97.67	129	1e-59
450	Te_LG9	21.436	ePt_564978	DArT	HR866568	Petroli et al. [13]	nnxnp	2.45	No significant match	-		scaffold_9	2803988	2804288	84.42	308	1e-49
451	Te_LG9	21.436	ePt_599988	DArT	HR868579	Petroli et al. [13]	nnxnp	2.45	No significant match	-		scaffold_9	2804288	2803983	84.98	313	5e-55
452	Te_LG9	28.046	ePt_644498	DArT	HR872169	Petroli et al. [13]	nnxnp	0.12	No significant match	-		scaffold_9	886544	885961	94.18	584	0
453	Te_LG9	32.363	ePt_643863	DArT	HR869991	Petroli et al. [13]	nnxnp	0.38	No significant match	-		scaffold_9	6811382	6811275	92.59	108	4e-35
454	Te_LG9	35.774	ePt_641978	DArT	HR871948	Petroli et al. [13]	nnxnp	1.72	Conserved hypothetical protein [Ricinus communis]	1.3783e-18		scaffold_9	9913077	9912363	89.66	716	0
455	Te_LG9	43.338	ePt_638129	DArT	HR868890	Petroli et al. [13]	nnxnp	3.67	No significant match	-		scaffold_9	22171238	22171620	93.47	383	1e-163
456	Te_LG9	43.352	ePt_565567	DArT	HR866663	Petroli et al. [13]	nnxnp	3.08	No significant match	-		scaffold_9	22171244	22171620	96.03	378	2e-174
457	Te_LG9	48.429	EUCeSSR0166	EST-SSR	Pr016588552	Zhou et al. [33]	nnxnp	0.12	DNA binding protein [Arabidopsis lyrata subsp. lyrata]	4e-33		scaffold_9	23488857	23488998	99.3	143	2e-70
458	Te_LG9	56.011	EUCeSSR0689	EST-SSR	Pr016588625	Zhou et al. [33]	nnxnp	0.39	Tetracycline transporter, putative [Ricinus communis]	4e-84		No hit	-	-	-	-	-
459	Te_LG9	62.022	EUCeSSR311c	EST-SSR	Pr10837313	He et al. [32]	abxcd	0.34	No significant match	-		scaffold_9	26538357	26537837	96.55	522	0
460	Te_LG9	64.707	EUCeSSR529	EST-SSR	Pr10837371	He et al. [32]	nnxnp	1.89	Leucine-rich repeat protein, putative [Ricinus communis]	5e-08		scaffold_9	26436728	26436309	96.68	422	0
461	Te_LG9	67.253	ePt_572398	DArT	HR867952	Petroli et al. [13]	nnxnp	2.80	No significant match	-		scaffold_3	43915201	43915461	98.47	261	7e-136
462	Te_LG9	67.513	ePt_568653	DArT	HR867264	Petroli et al. [13]	nnxnp	4.10*	No significant match	-		scaffold_9	26360975	26361389	96.63	416	0
463	Te_LG9	70.528	ePt_563305	DArT	HR870382	Petroli et al. [13]	nnxnp	5.94*	Prediected: uncharacterized protein LOC100265170 [Vitis vinifera]	2.988e-10		scaffold_9	25603857	25603584	97.45	274	3e-136
464	Te_LG9	70.571	ePt_563099	DArT	HR870361	Petroli et al. [13]	nnxnp	6.42*	Prediected: uncharacterized protein LOC100265170 [Vitis vinifera]	3.58918e-11		scaffold_9	25604206	25603584	97.91	623	0
465	Te_LG9	74.255	Es140c	gSSR	NA	Glaubitz et al. [38]	efxeg	8.76**	NA	NA		NA	NA	NA	NA	NA	NA
466	Te_LG9	86.458	ePt_569057	DArT	HR867335	Petroli et al. [13]	nnxnp	8.44**	No significant match	-		scaffold_9	38044055	38044382	99.7	328	0
467	Te_LG9	86.494	ePt_562806	DArT	HR866226	Petroli et al. [13]	nnxnp	8.76**	No significant match	-		scaffold_9	38044377	38044055	98.14	323	2e-165
468	Te_LG9	88.445	ePt_570452	DArT	HR870966	Petroli et al. [13]	nnxnp	6.03*	No significant match	-		scaffold_9	38305977	38306844	95.99	873	0
469	Te_LG9	98.971	ePt_565511	DArT	HR866650	Petroli et al. [13]	nnxnp	0.07	No significant match	-		scaffold_9	38011635	38012019	91.69	385	8e-143
470	Te_LG9	99.071	ePt_565186	DArT	HR866595	Petroli et al. [13]	nnxnp	0.07	No significant match	-		scaffold_9	38012053	38011707	93.08	347	3e-139
471	Te_LG9	101.424	ePt_642919	DArT	NA	Petroli et al. [13]	hkxhk	0.31	NA	NA		NA	NA	NA	NA	NA	NA
472	Te_LG9	101.428	ePt_641961	DArT	NA	Petroli et al. [13]	hkxhk	0.26	NA	NA		NA	NA	NA	NA	NA	NA
473	Te_LG9	102.294	ePt_563942c	DArT	HR866417	Petroli et al. [13]	hkxhk	0.06	No significant match	-		scaffold_9	38049655	38049247	86.43	420	1e-99
474	Te_LG9	104.404	Embra210	gSSR	BV682149	Brondani et al. [34]	efxeg	1.97	No significant match	-		scaffold_9	38397371	38397559	97.88	189	1e-94
475	Te_LG9	113.899	Embra204c	gSSR	BV682143	Brondani et al. [34]	abxcd	2.17	No significant match	-		scaffold_9	38397371	38397559	100	189	2e-102
476	Te_LG10	0	Embra33c	gSSR	BV682028	Brondani et al. [34]	abxcd	0.97	No significant match	-		scaffold_10	1806560	1806447	99.12	114	2e-55
477	Te_LG10	3.159	EUCeSSR0679c	EST-SSR	Pr016588623	Zhou et al. [33]	abxcd	0.39	No significant match	-		scaffold_10	466663	466821	91.81	171	2e-62
478	Te_LG10	7.845	EUCeSSR0195	EST-SSR	Pr016588555	Zhou et al. [33]	nnxnp	2.21	Ubiquitin-conjugating enzyme E2 14 [Arabidopsis thaliana]	3e-18		scaffold_10	571401	571520	100	120	1e-61
479	Te_LG10	11.623	EUCeSSR596c	EST-SSR	Pr10837383	He et al. [32]	abxcd	0.72	Nodulin MtN21 family protein [Arabidopsis lyrata subsp. lyrata]	6e-41		scaffold_10	1657928	1658151	98.21	224	1e-100
480	Te_LG10	13.729	ePt_563112	DArT	HR870362	Petroli et al. [13]	nnxnp	2.49	Hypothetical protein PRUPE_ppa000482mg [Prunus persica]	9.66294e-76		scaffold_10	95289	94390	98	900	0
481	Te_LG10	18.981	ePt_570179	DArT	HR870941	Petroli et al. [13]	nnxnp	0.12	No significant match	-		scaffold_10	6862114	6861414	99	701	0
482	Te_LG10	20.203	ePt_572702	DArT	HR871155	Petroli et al. [13]	nnxnp	3.03	No significant match	-		scaffold_10	7411452	7410976	99.58	477	0
483	Te_LG10	21.168	ePt_641479	DArT	HR869429	Petroli et al. [13]	nnxnp	5.20*	No significant match	-		scaffold_10	6908163	6907796	97.28	368	0
484	Te_LG10	22.475	ePt_642817	DArT	HR872008	Petroli et al. [13]	nnxnp	3.67	No significant match	-		scaffold_10	7896070	7895743	100	328	0
485	Te_LG10	22.64	ePt_644280	DArT	HR872150	Petroli et al. [13]	nnxnp	3.37	No significant match	-		scaffold_10	7895744	7896078	97.32	336	6e-166
486	Te_LG10	25.11	ePt_565491	DArT	HR870525	Petroli et al. [13]	nnxnp	0.12	No significant match	-		scaffold_10	6861414	6862114	94.74	703	0
487	Te_LG10	30.361	ePt_563407	DArT	HR866365	Petroli et al. [13]	nnxnp	2.76	No significant match	-		scaffold_10	9388743	9389237	88.45	502	2e-140
488	Te_LG10	31.207	ePt_575327	DArT	HR868428	Petroli et al. [13]	nnxnp	2.45	No significant match	-		scaffold_10	9389232	9388741	86.4	500	7e-113
489	Te_LG10	31.207	ePt_639565	DArT	HR869101	Petroli et al. [13]	nnxnp	2.45	No significant match	-		scaffold_10	9357443	9357918	87.66	478	3e-124
490	Te_LG10	31.207	ePt_641522	DArT	HR869457	Petroli et al. [13]	nnxnp	2.45	No significant match	-		scaffold_10	9389214	9388741	87.53	481	5e-123
491	Te_LG10	31.226	ePt_637581	DArT	HR868819	Petroli et al. [13]	nnxnp	2.76	No significant match	-		scaffold_10	9389232	9388743	88.53	497	1e-139
492	Te_LG10	38.164	ePt_643232c	DArT	HR872052	Petroli et al. [13]	hkxhk	0.02	Predicted protein [Populus trichocarpa]	2.4459e-91		scaffold_10	12667765	12667195	98.77	571	0
493	Te_LG10	38.87	ePt_565653	DArT	HR870534	Petroli et al. [13]	nnxnp	0.63	No significant match	-		scaffold_10	14343946	14343615	95.81	334	2e-149
494	Te_LG10	39.061	ePt_567042	DArT	HR870654	Petroli et al. [13]	nnxnp	0.67	No significant match	-		scaffold_10	14343946	14343600	99.71	348	0
495	Te_LG10	39.62	Embra153	gSSR	BV682101	Brondani et al. [34]	nnxnp	0.46	No significant match	-		scaffold_10	14496260	14496440	99.45	181	2e-95
496	Te_LG10	40.99	ePt_566869	DArT	HR866929	Petroli et al. [13]	nnxnp	4.36*	Pentatricopeptide repeat-containing protein, putative [Ricinus communis]	4.81506e-18		scaffold_10	17800079	17800723	95.5	645	0
497	Te_LG10	41.364	EUCeSSR0549	EST-SSR	Pr016588599	Zhou et al. [33]	nnxnp	0.58	No significant match	-		scaffold_10	19469737	19469819	97.59	83	1e-34
498	Te_LG10	43.213	EUCeSSR0295c	EST-SSR	Pr016588572	Zhou et al. [33]	abxcd	2.24	Microtubule-associated protein [Populus tremula x P. tremuloides]	2e-47		scaffold_10	21206078	21206289	99.06	212	2e-77
499	Te_LG10	44.861	ePt_565127	DArT	HR870496	Petroli et al. [13]	nnxnp	4.43*	No significant match	-		scaffold_10	22734035	22733730	97.71	306	2e-155
500	Te_LG10	45.4	ePt_504688	DArT	HR870285	Petroli et al. [13]	nnxnp	2.57	No significant match	-		scaffold_10	22733128	22733723	96.98	596	0
501	Te_LG10	47.127	EUCeSSR138	EST-SSR	Pr10837260	He et al. [32]	nnxnp	2.49	No significant match	-		scaffold_10	22405194	22405810	99.51	617	0
502	Te_LG10	48.208	ePt_571812c	DArT	HR871076	Petroli et al. [13]	hkxhk	1.12	No significant match	-		scaffold_10	22776474	22776216	85.55	263	5e-42
503	Te_LG10	48.539	EUCeSSR1044	EST-SSR	Pr016588729	Zhou et al. [33]	nnxnp	1.03	RING finger protein [Medicago truncatula]	1e-69		scaffold_10	22822844	22823183	99.12	340	0
504	Te_LG10	49.485	EUCeC36	EST-CAPS	Pr12325949	Yu et al. [29]	nnxnp	3.67	Acetyl-CoA synthetase, putative [Ricinus communis]	3e-56		scaffold_10	24174341	24173787	96.42	559	0
505	Te_LG10	55.606	EUCeSSR0858c	EST-SSR	Pr016588659	Zhou et al. [33]	abxcd	1.12	UDP-N-acetylglucosamine (UAA) transporter family protein [Arabidopsis thaliana]	4e-77		scaffold_10	26740989	26741292	93.93	313	1e-91
506	Te_LG10	58.485	EUCeSSR0013	EST-SSR	Pr016588534	Zhou et al. [33]	efxeg	2.21	Small GTP-binding protein [Pisum sativum]	2e-08		scaffold_10	26650149	26650315	97.6	167	1e-79
507	Te_LG10	64.802	EUCeSSR0126c	EST-SSR	Pr016588548	Zhou et al. [33]	abxcd	5.05*	High mobility group B3 protein [Arabidopsis thaliana]	2e-35		scaffold_10	31255535	31255866	99.1	332	7e-147
508	Te_LG10	69.381	ePt_638943	DArT	HR871716	Petroli et al. [13]	nnxnp	0.38	No significant match	-		scaffold_10	31885334	31885726	98.73	393	0
509	Te_LG10	70.358	ePt_637958	DArT	HR868874	Petroli et al. [13]	nnxnp	0.92	No significant match	-		scaffold_10	31882906	31882687	96.82	220	3e-104
510	Te_LG10	70.377	ePt_574470	DArT	HR871306	Petroli et al. [13]	nnxnp	0.64	No significant match	-		scaffold_10	31885726	31885334	98.22	393	0
511	Te_LG10	73.095	ePt_571870	DArT	NA	Petroli et al. [13]	nnxnp	3.37	NA	NA		NA	NA	NA	NA	NA	NA
512	Te_LG10	76.147	ePt_571972c	DArT	HR871091	Petroli et al. [13]	hkxhk	1.35	No significant match	-		scaffold_10	33487181	33486726	96.94	457	0
513	Te_LG10	76.175	ePt_642218c	DArT	HR871968	Petroli et al. [13]	hkxhk	1.45	No significant match	-		scaffold_10	33486727	33487093	97.56	369	1e-172
514	Te_LG10	76.175	ePt_643149c	DArT	HR872045	Petroli et al. [13]	hkxhk	1.45	No significant match	-		scaffold_10	33487404	33486709	97.42	697	0
515	Te_LG10	78.145	ePt_567522c	DArT	HR870699	Petroli et al. [13]	hkxhk	2.46	No significant match	-		scaffold_10	33486703	33486367	96.44	337	5e-162
516	Te_LG10	78.725	EUCeSSR0806	EST-SSR	Pr016588647	Zhou et al. [33]	nnxnp	3.72	VHS domain-containing protein [Arabidopsis thaliana]	1e-53		scaffold_10	36763167	36763109	96.61	59	2e-20
517	Te_LG10	83.842	ePt_640660	DArT	HR871857	Petroli et al. [13]	nnxnp	2.45	Hypothetical protein PRUPE_ppa003567mg [Prunus persica]	3.02853e-15		scaffold_10	36971834	36972478	87.23	658	7e-166
518	Te_LG10	84.538	ePt_644337	DArT	HR872154	Petroli et al. [13]	nnxnp	3.03	Prediected: proline-rich receptor-like protein kinase PERK1-like [Setaria italica]	6.07884e-11		scaffold_10	37000281	36999772	83.46	520	1e-102
519	Te_LG10	88.493	EUCeSSR286	EST-SSR	Pr10837304	He et al. [32]	nnxnp	5.14*	No significant match	-		scaffold_10	37912959	37913099	92.2	141	2e-47
520	Te_LG10	92.346	Embra394	gSSR	BV682223	Brondani et al. [34]	nnxnp	0.07	No significant match	-		scaffold_10	37285686	37285508	94.68	188	4e-80
521	Te_LG10	98.258	EUCeSSR368	EST-SSR	Pr10837334	He et al. [32]	abxcd	1.58	Filamentation temperature-sensitive H 2B [Zea mays]	0		scaffold_10	38232711	38233851	98.25	1144	0
522	Te_LG11	0	EUCeC51	EST-CAPS	Pr12325966	Yu et al. [29]	nnxnp	0.12	Small G protein family protein [Arabidopsis lyrata subsp. lyrata]	1e-43		scaffold_11	1837088	1836857	97.41	232	2e-111
523	Te_LG11	13.644	Embra87	gSSR	BV682062	Brondani et al. [34]	efxeg	2.61	No significant match	-		scaffold_11	3914954	3914887	100	68	6e-30
524	Te_LG11	16.751	Embra29c	gSSR	BV682228	Brondani et al. [34]	abxcd	4.30*	No significant match	-		scaffold_11	3914954	3914887	100	68	6e-30
525	Te_LG11	20.082	Embra326c	gSSR	BV682200	Brondani et al. [34]	abxcd	4.57*	No significant match	-		scaffold_11	6199457	6199533	98.7	77	6e-34
526	Te_LG11	22.784	EUCeSSR0914	EST-SSR	Pr16588508	Zhou et al. [31]	nnxnp	0.07	No significant match	-		scaffold_11	5405996	5406280	97.22	288	4e-141
527	Te_LG11	28.861	EUCeSSR1117c	EST-SSR	Pr016588761	Zhou et al. [33]	abxcd	4.04*	No significant match	-		No hit	-	-	-	-	-
528	Te_LG11	30.674	ePt_503730	DArT	HR865521	Petroli et al. [13]	nnxnp	0.01	Predicted protein [Populus trichocarpa]	8.95276e-12		scaffold_11	8266597	8266071	99.43	529	0
529	Te_LG11	34.984	ePt_566717	DArT	HR866894	Petroli et al. [13]	nnxnp	8.31**	Unnamed protein product [Vitis vinifera]	3.4136e-68		scaffold_11	9149108	9149615	98.03	508	0
530	Te_LG11	39.682	ePt_564887	DArT	HR866544	Petroli et al. [13]	nnxnp	7.03**	No significant match	-		scaffold_11	12962983	12963739	97.91	765	0
531	Te_LG11	41.317	ePt_571646	DArT	HR867807	Petroli et al. [13]	nnxnp	1.72	No significant match	-		scaffold_11	12429856	12430058	94.58	203	1e-84
532	Te_LG11	41.363	ePt_573101	DArT	HR868064	Petroli et al. [13]	nnxnp	1.51	No significant match	-		scaffold_11	12429856	12430182	93.62	329	6e-134
533	Te_LG11	41.468	ePt_570063	DArT	HR867500	Petroli et al. [13]	nnxnp	2.80	No significant match	-		scaffold_11	12430177	12429851	94.83	329	2e-143
534	Te_LG11	43.874	ePt_503985	DArT	HR870216	Petroli et al. [13]	nnxnp	0.12	No significant match	-		scaffold_11	12977094	12976404	95.57	700	0
535	Te_LG11	49.589	EUCeC86	EST-CAPS	Pr12326004	Yu et al. [29]	nnxnp	0.07	Transposon protein CACTA, En/Spm sub-class [Zea mays]	4e-17		scaffold_11	16111048	16110797	97.22	252	2e-123
536	Te_LG11	54.788	EUCeSSR571c	EST-SSR	Pr10837379	He et al. [32]	efxeg	0.07	GDSL esterase/lipase [Arabidopsis thaliana]	1e-24		scaffold_11	26909356	26909628	95.99	274	6e-124
537	Te_LG11	56.202	EUCeSSR0893c	EST-SSR	Pr016588666	Zhou et al. [33]	efxeg	0.12	No significant match	-		scaffold_11	18351676	18351451	91.6	238	2e-69
538	Te_LG11	56.701	EUCeC17	EST-CAPS	Pr12325928	Yu et al. [29]	nnxnp	0.52	E3 ubiquitin-protein ligase PRT1 [Medicago truncatula]	3e-33		scaffold_11	28882936	28883620	96.79	686	0
539	Te_LG11	57.34	ePt_504285	DArT	HR865972	Petroli et al. [13]	nnxnp	0.03	Unnamed protein product [Vitis vinifera]	6.51808e-19		scaffold_11	26538364	26537984	100	381	0
540	Te_LG11	58.03	ePt_575049	DArT	HR871365	Petroli et al. [13]	nnxnp	0.03	Serine carboxypeptidase, putative [Ricinus communis]	2.1681e-17		scaffold_1	32979663	32980204	95.02	542	0
541	Te_LG11	58.49	ePt_570461	DArT	HR870967	Petroli et al. [13]	nnxnp	0.03	No significant match	-		scaffold_11	20324572	20323901	97.92	672	0
542	Te_LG11	60.174	ePt_570289	DArT	HR867543	Petroli et al. [13]	nnxnp	0.92	Villin 2 isoform 4, partial [Theobroma cacao]	9.78469e-41		scaffold_11	21460489	21460952	99.57	464	0
543	Te_LG11	60.177	ePt_639513	DArT	HR869086	Petroli et al. [13]	nnxnp	0.92	No significant match	-		scaffold_11	21460489	21460952	99.14	464	0
544	Te_LG11	60.33	ePt_569312	DArT	HR867378	Petroli et al. [13]	nnxnp	1.31	Villin 2 isoform 4, partial [Theobroma cacao]	9.78469e-41		scaffold_11	21460489	21460952	99.35	464	0
545	Te_LG11	60.638	ePt_643854	DArT	HR869988	Petroli et al. [13]	nnxnp	0.92	Villin 2 isoform 4, partial [Theobroma cacao]	9.78469e-41		scaffold_11	21460489	21460952	99.57	464	0
546	Te_LG11	63.256	ePt_566948c	DArT	HR866942	Petroli et al. [13]	hkxhk	2.65	No significant match	-		scaffold_11	33190627	33190054	97.91	574	0
547	Te_LG11	63.281	ePt_575110c	DArT	HR868378	Petroli et al. [13]	hkxhk	2.75	No significant match	-		scaffold_11	33190627	33190054	94.77	574	0
548	Te_LG11	63.944	ePt_643509	DArT	HR872074	Petroli et al. [13]	nnxnp	14.79***	Hypothetical protein OsI_19960 [Oryza sativa var. indica]	3.42155e-20		scaffold_11	20188715	20189251	95.9	537	0
549	Te_LG11	64.216	EUCeSSR0950	EST-SSR	Pr016588690	Zhou et al. [33]	nnxnp	3.03	Prediected: mitochondrial import inner membrane translocase subunit Tim9 [Vitis vinifera]	8e-51		No hit	-	-	-	-	-
550	Te_LG11	64.672	ePt_573394	DArT	HR871213	Petroli et al. [13]	nnxnp	9.82**	Hypothetical protein OsI_19960 [Oryza sativa var. indica]	3.42155e-20		scaffold_11	20188715	20189251	96.09	537	0
551	Te_LG11	65.566	ePt_573205	DArT	HR871194	Petroli et al. [13]	nnxnp	2.45	Long chain base2 isoform 2 [Theobroma cacao]	1.48047e-14		scaffold_11	29268380	29267757	99.36	625	0
552	Te_LG11	65.566	ePt_640939	DArT	HR871877	Petroli et al. [13]	nnxnp	2.45	No significant match	-		scaffold_11	29268358	29267757	99.17	603	0
553	Te_LG11	66.432	ePt_567238	DArT	HR866983	Petroli et al. [13]	nnxnp	5.65*	No significant match	-		scaffold_11	21385179	21385834	92.99	656	0
554	Te_LG11	66.493	ePt_574850	DArT	HR868345	Petroli et al. [13]	nnxnp	6.42*	No significant match	-		scaffold_11	25597887	25597160	99.04	728	0
555	Te_LG11	66.493	ePt_641558	DArT	NA	Petroli et al. [13]	nnxnp	6.42*	NA	NA		NA	NA	NA	NA	NA	NA
556	Te_LG11	66.517	ePt_600401	DArT	HR868614	Petroli et al. [13]	nnxnp	6.03*	LRR receptor-like serine/threonine-protein kinase FEI [Medicago truncatula]	9.35564e-08		scaffold_11	25597887	25597160	99.04	728	0
557	Te_LG11	66.518	ePt_504232	DArT	HR870243	Petroli et al. [13]	nnxnp	5.28*	No significant match	-		scaffold_11	21733563	21734290	98.49	729	0
558	Te_LG11	66.532	ePt_567165	DArT	HR870667	Petroli et al. [13]	nnxnp	6.03*	Leucine-rich repeat transmembrane protein kinase, putative [Theobroma cacao]	4.13424e-09		scaffold_11	25597862	25597165	93.98	698	0
559	Te_LG11	66.882	ePt_504803	DArT	HR870296	Petroli et al. [13]	nnxnp	5.65*	Leucine-rich repeat transmembrane protein kinase, putative [Theobroma cacao]	1.54219e-07		scaffold_11	21201460	21202183	96.96	724	0
560	Te_LG11	68.076	ePt_642204	DArT	HR871965	Petroli et al. [13]	nnxnp	2.80	AF525281_1serine palmitoyltransferase [Brassica oleracea]	9.93346e-16		scaffold_11	29268388	29267757	99.21	632	0
561	Te_LG11	68.097	ePt_570513	DArT	HR870970	Petroli et al. [13]	nnxnp	2.76	AF525281_1serine palmitoyltransferase [Brassica oleracea]	9.93346e-16		scaffold_11	29267757	29268388	98.89	632	0
562	Te_LG11	68.206	ePt_565064	DArT	HR870489	Petroli et al. [13]	nnxnp	2.53	AF525281_1serine palmitoyltransferase [Brassica oleracea]	9.93346e-16		scaffold_11	29267757	29268388	96.69	634	0
563	Te_LG11	68.422	ePt_642046	DArT	HR869668	Petroli et al. [13]	nnxnp	2.45	AF525281_1serine palmitoyltransferase [Brassica oleracea]	1.08026e-15		scaffold_11	29268388	29267752	97.5	639	0
564	Te_LG11	68.422	ePt_600058	DArT	HR871503	Petroli et al. [13]	nnxnp	2.45	AF525281_1serine palmitoyltransferase [Brassica oleracea]	9.93346e-16		scaffold_11	29268388	29267757	99.21	632	0
565	Te_LG11	72.053	ePt_503637	DArT	HR865450	Petroli et al. [13]	nnxnp	6.82**	No significant match	-		scaffold_11	30633762	30634179	98.8	418	0
566	Te_LG11	72.231	ePt_573796c	DArT	HR871252	Petroli et al. [13]	hkxhk	1.01	No significant match	-		scaffold_11	34378500	34378114	100	387	0
567	Te_LG11	72.231	ePt_574065c	DArT	HR871270	Petroli et al. [13]	hkxhk	1.01	Predicted protein [Populus trichocarpa]	8.29722e-12		scaffold_11	34378501	34378114	100	388	0
568	Te_LG11	72.908	ePt_504909	DArT	HR866164	Petroli et al. [13]	nnxnp	6.82**	No significant match	-		scaffold_11	30633762	30634179	99.52	418	0
569	Te_LG11	72.908	ePt_562916	DArT	HR866246	Petroli et al. [13]	nnxnp	6.82**	No significant match	-		scaffold_11	30633853	30634379	97.34	527	0
570	Te_LG11	74.888	ePt_575083	DArT	HR871367	Petroli et al. [13]	nnxnp	1.74	Uncharacterized protein LOC100273928 [Zea mays]	1.04147e-172		scaffold_11	30528771	30529541	98.31	771	0
571	Te_LG11	74.91	ePt_563081	DArT	HR870359	Petroli et al. [13]	nnxnp	1.72	Uncharacterized protein LOC100273928 [Zea mays]	7.30225e-152		scaffold_11	30528854	30529541	98.98	688	0
572	Te_LG11	77.492	EUCeSSR0019	EST-SSR	Pr016588536	Zhou et al. [33]	efxeg	4.43*	Ribulose-5-phosphate-3-epimerase [Pisum sativum]	7e-07		scaffold_11	32168991	32169111	99.17	121	1e-59
573	Te_LG11	80.744	ePt_567579	DArT	HR870706	Petroli et al. [13]	nnxnp	0.27	No significant match	-		scaffold_11	36151632	36150897	99.86	736	0
574	Te_LG11	80.744	ePt_573069	DArT	HR871182	Petroli et al. [13]	nnxnp	0.27	No significant match	-		scaffold_11	36151653	36150897	100	757	0
575	Te_LG11	80.826	ePt_643516	DArT	HR872075	Petroli et al. [13]	nnxnp	0.37	No significant match	-		scaffold_11	36150897	36151633	99.86	737	0
576	Te_LG11	84.035	EUCeSSR0707c	EST-SSR	Pr016588632	Zhou et al. [33]	abxcd	0.08	Hypothetical protein MTR_7g065150 [Medicago truncatula]	2e-25		scaffold_11	38557264	38557143	99.18	122	4e-60
577	Te_LG11	86.589	Embra2	gSSR	BV682224	Brondani et al. [34]	abxcd	0.64	No significant match	-		scaffold_11	38260432	38260556	98.4	125	4e-60
578	Te_LG11	89.343	ePt_639465	DArT	HR869080	Petroli et al. [13]	nnxnp	2.76	No significant match	-		scaffold_11	41363639	41363216	97.66	428	0
579	Te_LG11	90.912	ePt_638416c	DArT	HR871678	Petroli et al. [13]	hkxhk	0.06	Predicted protein [Populus trichocarpa]	2.62068e-08		scaffold_11	40597795	40597037	97.5	759	0
580	Te_LG11	92.343	ePt_503383	DArT	HR865367	Petroli et al. [13]	nnxnp	0.76	No significant match	-		scaffold_11	42119703	42120217	97.68	518	0
581	Te_LG11	92.343	ePt_641591	DArT	HR869497	Petroli et al. [13]	nnxnp	0.76	No significant match	-		scaffold_11	42119704	42120217	96.53	518	0
582	Te_LG11	92.343	ePt_575486	DArT	NA	Petroli et al. [13]	nnxnp	0.76	NA	NA		NA	NA	NA	NA	NA	NA
583	Te_LG11	96.425	EUCeSSR209c	EST-SSR	Pr10837283	He et al. [32]	efxeg	2.76	60S ribosomal protein L12 [Capsicum annuum]	3e-104		scaffold_11	41279073	41278307	98.19	773	0
584	Te_LG11	100.518	ePt_564571	DArT	HR870450	Petroli et al. [13]	nnxnp	3.67	No significant match	-		scaffold_11	42328993	42328760	98.29	234	9e-120
585	Te_LG11	100.518	ePt_572280	DArT	HR871119	Petroli et al. [13]	nnxnp	3.67	No significant match	-		scaffold_11	42328993	42328760	98.72	234	4e-122
NA, not available due to absence in sequence of the marker. The hyphen '-' indicates an inapplicable case.
a References could be found in the text.
b Significance levels: *, 0.01 ≤ P < 0.05; **, 0.001 ≤ P < 0.01; and ***, P < 0.001.
c Common markers (92 in total) with E. urophylla map, including 33 DArTs, 13 gSSRs, 43 EST-SSRs and 3 EST-CAPSs.
