# Supplementary material for: Comparative Genomics Analyses Reveal Extensive Chromosome Colinearity and Novel Quantitative Trait Loci in Eucalyptus
Source: PLoS One. 2015 Dec 22;10(12):e0145144. doi: 10.1371/journal.pone.0145144 (PMC4687840; doi:10.1371/journal.pone.0145144)
Supplement: S16 Table — (XLS) [file pone.0145144.s018.xls]

## Sheet: S16 Table
S16 Table. Positional candidate genes (PCGs) within each QTL confidence interval for 56-month-old height (H56), diameter at breast height (D56), and wood density (WD56) in E. urophylla (Ur) as aligned with E. grandis genome sequence.
Trait	LG	QTL Pos. (cM)	No. PCGs	Confidence interval					Physical interval					Gene location			Gene code	Functional annotation
				Start (cM)	End (cM)	Interval (cM)	PCG density (cM-1)		Start (bp)	End (bp)	Interval (bp)	PCG density (Mb-1)		Scaffold	Start (bp)	End (bp)		Putative function at E≤10–5 [Organism]	E-value
H56	Ur_LG3	63.395	11	63.195	63.495	0.300	36.7		44110915	44521030	410115	26.8		scaffold_3	44143283	44143894	Eucgr.C02379.1	Protein kinase [Glycine max]	5.15e-53
														scaffold_3	44185668	44186987	Eucgr.C02380.1	Predicted: vinorine synthase-like [Vitis vinifera]	3.41318e-161
														scaffold_3	44200764	44201453	Eucgr.C02381.1	Predicted: vinorine synthase-like [Vitis vinifera]	5.93063e-75
														scaffold_3	44202919	44204990	Eucgr.C02382.1	Predicted: G-type lectin S-receptor-like serine/threonine-protein kinase At1g34300-like [Vitis vinifera]	4.61006e-72
														scaffold_3	44242232	44243554	Eucgr.C02383.1	Predicted: vinorine synthase-like [Vitis vinifera]	5.79319e-145
														scaffold_3	44287493	44290929	Eucgr.C02384.1	Tetratricopeptide repeat (TPR)-like superfamily protein [Theobroma cacao]	0
														scaffold_3	44298001	44304931	Eucgr.C02385.1	Hypothetical protein PRUPE_ppa006544mg [Prunus persica]	0
														scaffold_3	44327556	44335215	Eucgr.C02386.1	Predicted: plasma membrane atpase 4 isoform 1 [Vitis vinifera]	0
														scaffold_3	44347229	44349569	Eucgr.C02387.1	La-related protein 6 isoform 1 [Theobroma cacao]	1.67035e-38
														scaffold_3	44349631	44352339	Eucgr.C02388.1	Predicted: nifu-like protein 3, chloroplastic [Vitis vinifera]	3.77298e-98
														scaffold_3	44356565	44359254	Eucgr.C02389.1	Peroxidase 16 precursor, putative [Ricinus communis]	1.94056e-175
H56	Ur_LG5	63.921	16	63.421	64.846	1.425	11.2		61323072	62518265	1195193	13.4		scaffold_5	61442761	61445522	Eucgr.E03556.3	Disease resistance protein [Brassica rapa subsp. pekinensis]	5.47389e-35
														scaffold_5	61450227	61455322	Eucgr.E03557.1	Predicted protein [Populus trichocarpa]	8.78364e-19
														scaffold_5	61600739	61601205	Eucgr.E03558.1	Ribosomal protein S8 [Eucalyptus globulus subsp. globulus]	1.01427e-57
														scaffold_5	61650061	61650546	Eucgr.E03559.1	Predicted protein [Populus trichocarpa]	6.04114e-22
														scaffold_5	61654789	61657496	Eucgr.E03560.1	Predicted: anaphase-promoting complex subunit 4-like, partial [Cucumis sativus]	1.1167e-17
														scaffold_5	61904160	61907631	Eucgr.E03562.1	(3S,6E)-nerolidol synthase 1, chloroplastic-like [Vitis vinifera]	1.23705e-170
														scaffold_5	61927765	61928398	Eucgr.E03563.1	Unnamed protein product [Vitis vinifera]	7.4991e-20
														scaffold_5	61984511	61988260	Eucgr.E03566.1	(3S)-linalool/(E)-nerolidol synthase [Vitis vinifera]	0
														scaffold_5	61988566	61989068	Eucgr.E03567.1	No significant match	-
														scaffold_5	62005374	62005840	Eucgr.E03568.1	No significant match	-
														scaffold_5	62006681	62009221	Eucgr.E03569.1	(3S,6E)-nerolidol synthase 1, chloroplastic-like [Vitis vinifera]	2.29062e-140
														scaffold_5	62047695	62050526	Eucgr.E03570.1	(3S,6E)-nerolidol synthase 1, chloroplastic-like [Vitis vinifera]	3.81165e-151
														scaffold_5	62088939	62092167	Eucgr.E03571.1	(3S)-linalool/(E)-nerolidol synthase [Vitis vinifera]	9.80992e-151
														scaffold_5	62102345	62105301	Eucgr.E03572.1	Terpene synthase 3 [Populus trichocarpa]	1.60737e-84
														scaffold_5	62106941	62107221	Eucgr.E03573.1	No significant match	-
														scaffold_5	62194988	62198301	Eucgr.E03574.1	Predicted: (3S,6E)-nerolidol synthase 1, chloroplastic-like [Vitis vinifera]	1.52827e-180
H56	Ur_LG8	5.447	32	3.400	6.047	2.647	12.1		3784481	4223320	438839	72.9		scaffold_8	3784233	3785809	Eucgr.H00268.1	Predicted: UDP-glycosyltransferase 74E2-like [Vitis vinifera]	5.63469e-157
														scaffold_8	3835881	3837870	Eucgr.H00270.1	Predicted: UDP-glycosyltransferase 74E2-like [Vitis vinifera]	1.12602e-152
														scaffold_8	3849185	3851426	Eucgr.H00273.1	UDP-glucosyltransferase, putative [Ricinus communis]	1.85921e-169
														scaffold_8	3869042	3871314	Eucgr.H00275.1	UDP-glucosyltransferase, putative [Ricinus communis]	6.40841e-170
														scaffold_8	3889995	3892167	Eucgr.H00277.1	UDP-glucosyltransferase, putative [Ricinus communis]	3.31529e-167
														scaffold_8	3893402	3893789	Eucgr.H00278.1	No significant match	-
														scaffold_8	3895925	3898484	Eucgr.H00279.1	UDP-glucosyltransferase 74F2, putative [Theobroma cacao]	0
														scaffold_8	3901694	3909311	Eucgr.H00280.1	No significant match	-
														scaffold_8	3933464	3938732	Eucgr.H00282.1	Predicted: formin-like protein 1-like [Vitis vinifera]	0
														scaffold_8	3947546	3948012	Eucgr.H00283.1	No significant match	-
														scaffold_8	3951016	3951531	Eucgr.H00284.1	No significant match	-
														scaffold_8	3953080	3954268	Eucgr.H00285.1	No significant match	-
														scaffold_8	3954707	3958091	Eucgr.H00286.2	Ribosomal protein L5 B isoform 1 [Theobroma cacao]	7e-179
														scaffold_8	3960341	3969483	Eucgr.H00287.1	Uncharacterized protein isoform 1 [Theobroma cacao]	0
														scaffold_8	3979601	3980732	Eucgr.H00288.1	Predicted protein [Populus trichocarpa]	7.46782e-73
														scaffold_8	3980940	3983119	Eucgr.H00289.1	Predicted: protein FAM136A [Vitis vinifera]	1.4323e-82
														scaffold_8	3984319	3986179	Eucgr.H00290.1	Phragmoplast-associated kinesin-related protein, putative isoform 3 [Theobroma cacao]	1.55086e-08
														scaffold_8	3986316	3986980	Eucgr.H00291.1	Hypothetical protein PRUPE_ppa000288mg [Prunus persica]	5.1687e-10
														scaffold_8	3987102	3990377	Eucgr.H00292.1	Phosphatidate cytidylyltransferase family protein isoform 3 [Theobroma cacao]	4.52639e-134
														scaffold_8	3998232	4000071	Eucgr.H00293.1	Calcineurin-like metallo-phosphoesterase superfamily protein [Theobroma cacao]	1.03825e-47
														scaffold_8	4002796	4004133	Eucgr.H00294.1	Stearoyl-acyl-carrier protein desaturase [Manihot esculenta]	0
														scaffold_8	4019485	4020874	Eucgr.H00295.1	Stearoyl-ACP desaturase [Jatropha curcas]	0
														scaffold_8	4026036	4030061	Eucgr.H00296.1	Steroyl-ACP desaturase [Millettia pinnata]	0
														scaffold_8	4057791	4061399	Eucgr.H00297.1	Steroyl-ACP desaturase [Millettia pinnata]	0
														scaffold_8	4070474	4072308	Eucgr.H00298.1	Steroyl-ACP desaturase [Millettia pinnata]	4.20342e-170
														scaffold_8	4131138	4131525	Eucgr.H00300.1	Stearoyl desaturase [Jatropha curcas]	4.14123e-63
														scaffold_8	4149429	4150813	Eucgr.H00301.1	Steroyl-ACP desaturase [Millettia pinnata]	0
														scaffold_8	4151873	4152949	Eucgr.H00302.1	No significant match	-
														scaffold_8	4161846	4162505	Eucgr.H00303.1	No significant match	-
														scaffold_8	4164764	4165180	Eucgr.H00304.1	Unnamed protein product [Vitis vinifera]	2.08922e-83
														scaffold_8	4180269	4181579	Eucgr.H00305.1	Steroyl-ACP desaturase [Millettia pinnata]	0
														scaffold_8	4215333	4216655	Eucgr.H00306.1	Plant stearoyl-acyl-carrier-protein desaturase family protein [Theobroma cacao]	2.98768e-127
H56	Ur_LG8	143.574	24	143.174	144.474	1.3	18.5		48733140	4.91801e+07	446945	53.7		scaffold_8	48764691	48766060	Eucgr.H03331.1	Unnamed protein product [Vitis vinifera]	1.3862e-26
														scaffold_8	48766067	48766730	Eucgr.H03332.1	No significant match	-
														scaffold_8	48780238	48781462	Eucgr.H03333.1	Salicylate O-methyltransferase [Theobroma cacao]	3.70406e-61
														scaffold_8	48794633	48796174	Eucgr.H03334.1	Predicted: salicylate O-methyltransferase [Vitis vinifera]	1.48789e-85
														scaffold_8	48880284	48881955	Eucgr.H03336.1	Salicylate O-methyltransferase [Theobroma cacao]	2.26481e-143
														scaffold_8	48936516	48939329	Eucgr.H03338.1	Salicylate O-methyltransferase [Theobroma cacao]	0
														scaffold_8	48955524	48958282	Eucgr.H03340.1	Salicylate O-methyltransferase [Theobroma cacao]	0
														scaffold_8	48979961	48980824	Eucgr.H03341.1	Hypothetical protein VITISV_038796 [Vitis vinifera]	3.20183e-42
														scaffold_8	48992524	48995133	Eucgr.H03342.2	Salicylate O-methyltransferase [Theobroma cacao]	7.89517e-157
														scaffold_8	49012132	49014945	Eucgr.H03343.1	Hypothetical protein EUGRSUZ_H03343 [Eucalyptus grandis]	0
														scaffold_8	49050659	49053038	Eucgr.H03344.1	Hypothetical protein EUGRSUZ_H03344 [Eucalyptus grandis]	0
														scaffold_8	49065281	49066785	Eucgr.H03345.1	Hypothetical protein POPTR_0009s07700g [Populus trichocarpa]	8.48035e-33
														scaffold_8	49100445	49100753	Eucgr.H03346.1	Hypothetical protein EUGRSUZ_H03346, partial [Eucalyptus grandis]	1.29599e-56
														scaffold_8	49103326	49104028	Eucgr.H03347.1	PREDICTED: uncharacterized protein LOC104414708 [Eucalyptus grandis]	1.98216e-12
														scaffold_8	49105437	49105875	Eucgr.H03348.1	Os11g0496500 [Oryza sativa var. japonica]	9.07727e-17
														scaffold_8	49110786	49113127	Eucgr.H03349.1	WRKY transcription factor, putative [Ricinus communis]	2.18796e-52
														scaffold_8	49128768	49132554	Eucgr.H03350.1	Amino acid binding protein, putative [Ricinus communis]	0
														scaffold_8	49133587	49135591	Eucgr.H03351.1	Hypothetical protein EUGRSUZ_H03351, partial [Eucalyptus grandis]	0
														scaffold_8	49138074	49139770	Eucgr.H03352.1	Hypothetical protein osj_26890 [Oryza sativa var. japonica]	1.06465e-53
														scaffold_8	49142551	49143884	Eucgr.H03353.1	Actin, putative [Ricinus communis]	1.46179e-94
														scaffold_8	49150973	49153326	Eucgr.H03354.1	Anthranilate N-benzoyltransferase protein, putative [Ricinus communis]	0
														scaffold_8	49154153	49155594	Eucgr.H03355.1	PREDICTED: major pollen allergen Ole e 1-like [Eucalyptus grandis]	5.68586e-118
														scaffold_8	49162178	49164474	Eucgr.H03356.1	Hypothetical protein POPTR_0001s33360g [Populus trichocarpa]	0
														scaffold_8	49176028	49176930	Eucgr.H03357.1	PREDICTED: glutaredoxin-C1 [Vitis vinifera]	5.78381e-66
D56	Ur_LG2	48.491	89	47.708	48.591	0.883	100.793		1.66627e+07	18614869	1.95213e+06	45.6		scaffold_2	16723600	16728484	Eucgr.B01064.1	Hypothetical protein EUGRSUZ_B01064 [Eucalyptus grandis]	0
														scaffold_2	16740612	16743584	Eucgr.B01065.1	PREDICTED: putative disease resistance protein RGA3 [Eucalyptus grandis]	0
														scaffold_2	16754343	16755101	Eucgr.B01066.1	No significant match	-
														scaffold_2	16763575	16764251	Eucgr.B01067.1	Hypothetical protein EUGRSUZ_H02867 [Eucalyptus grandis]	2.75203e-44
														scaffold_2	16770138	16772908	Eucgr.B01068.1	ABC transporter family protein [Populus trichocarpa]	2.62148e-18
														scaffold_2	16878470	16879082	Eucgr.B01069.1	Hypothetical protein EUGRSUZ_B01069 [Eucalyptus grandis]	2.79945e-28
														scaffold_2	16881182	16883021	Eucgr.B01070.1	Hypothetical protein EUGRSUZ_B01070 [Eucalyptus grandis]	3.12009e-38
														scaffold_2	16905830	16907875	Eucgr.B01071.1	Hypothetical protein VITISV_007371 [Vitis vinifera]	2.40693e-117
														scaffold_2	16994804	16995186	Eucgr.B01074.1	ATP-dependent transporter, putative [Ricinus communis]	5.82859e-10
														scaffold_2	17057817	17059804	Eucgr.B01077.1	Predicted: putative disease resistance protein At3g14460-like [Vitis vinifera]	2.63265e-81
														scaffold_2	17079511	17082566	Eucgr.B01078.1	CC-NBS-IRR resistance protein, putative isoform 1 [Theobroma cacao]	8.13574e-39
														scaffold_2	17087011	17092302	Eucgr.B01079.1	Predicted protein [Populus trichocarpa]	0
														scaffold_2	17107152	17107800	Eucgr.B01080.1	Unnamed protein product [Vitis vinifera]	2.38456e-48
														scaffold_2	17116119	17117956	Eucgr.B01081.1	Unnamed protein product [Vitis vinifera]	1.37644e-90
														scaffold_2	17118221	17120656	Eucgr.B01082.1	Predicted: pentatricopeptide repeat-containing protein At4g14820 [Vitis vinifera]	0
														scaffold_2	17124788	17125907	Eucgr.B01083.1	Late embryogenesis abundant protein D-34 [Gossypium hirsutum]	4.68887e-61
														scaffold_2	17128975	17129846	Eucgr.B01084.1	Hypothetical protein PRUPE_ppa019572mg [Prunus persica]	1.78382e-48
														scaffold_2	17132553	17133356	Eucgr.B01085.1	Hypothetical protein PRUPE_ppa012169mg [Prunus persica]	1.54866e-27
														scaffold_2	17144121	17148833	Eucgr.B01086.1	Acyl-coa N-acyltransferase with RING/FYVE/PHD-type zinc finger p+n107rotein, putative [Theobroma cacao]	9.07728e-134
														scaffold_2	17162192	17170809	Eucgr.B01087.1	Survival protein sure-like phosphatase/nucleotidase [Theobroma cacao]	2.5658e-146
														scaffold_2	17173976	17175517	Eucgr.B01088.1	Predicted: photosystem I reaction center subunit II, chloroplastic isoform 1 [Vitis vinifera]	4.52462e-110
														scaffold_2	17194336	17201138	Eucgr.B01089.1	Hypothetical protein PRUPE_ppa006162mg [Prunus persica]	0
														scaffold_2	17205414	17211338	Eucgr.B01090.1	Major facilitator superfamily protein [Theobroma cacao]	0
														scaffold_2	17228153	17230756	Eucgr.B01091.1	Sugar transporter, putative [Ricinus communis]	0
														scaffold_2	17241646	17242479	Eucgr.B01092.1	SEY1 [Theobroma cacao]	2.32799e-63
														scaffold_2	17267403	17267899	Eucgr.B01093.1	No significant match	-
														scaffold_2	17343746	17344692	Eucgr.B01096.1	No significant match	-
														scaffold_2	17350968	17351258	Eucgr.B01097.1	No significant match	-
														scaffold_2	17352284	17359423	Eucgr.B01098.1	Predicted protein [Populus trichocarpa]	1.96676e-172
														scaffold_2	17368766	17370401	Eucgr.B01099.1	No significant match	-
														scaffold_2	17368808	17378008	Eucgr.B01100.1	Unnamed protein product [Vitis vinifera]	0
														scaffold_2	17378085	17378682	Eucgr.B01101.1	No significant match	-
														scaffold_2	17393393	17394323	Eucgr.B01102.1	Uncharacterized protein isoform 1 [Theobroma cacao]	1.16067e-44
														scaffold_2	17405378	17408910	Eucgr.B01103.3	Predicted: mitochondrial pyruvate carrier 1-like [Fragaria vesca subsp. vesca]	2.08696e-69
														scaffold_2	17405819	17406226	Eucgr.B01104.1	No significant match	-
														scaffold_2	17412934	17416973	Eucgr.B01105.1	Hypothetical protein PRUPE_ppa008653mg [Prunus persica]	0
														scaffold_2	17418710	17419951	Eucgr.B01106.1	Basic 7S globulin 2 precursor small subunit, putative [Ricinus communis]	3.86139e-111
														scaffold_2	17422876	17425863	Eucgr.B01107.1	Glycoprotein membrane precursor GPI-anchored [Theobroma cacao]	1.1302e-77
														scaffold_2	17440341	17445277	Eucgr.B01108.1	Predicted: glucose-1-phosphate adenylyltransferase large subunit 1, chloroplastic [Vitis vinifera]	0
														scaffold_2	17458458	17460197	Eucgr.B01109.1	Predicted: UDP-glycosyltransferase 85A3 [Vitis vinifera]	0
														scaffold_2	17471235	17475247	Eucgr.B01111.1	Protein binding protein, putative [Ricinus communis]	3.67033e-82
														scaffold_2	17475751	17479029	Eucgr.B01112.1	Peroxiredoxin IIF [Theobroma cacao]	4.24755e-110
														scaffold_2	17483983	17487828	Eucgr.B01113.1	Predicted: 3-ketodihydrosphingosine reductase-like [Cucumis sativus]	2.05376e-141
														scaffold_2	17493359	17495698	Eucgr.B01114.1	Predicted: 3-ketodihydrosphingosine reductase-like [Cucumis sativus]	6.00547e-156
														scaffold_2	17504974	17508129	Eucgr.B01115.1	Predicted: 3-ketodihydrosphingosine reductase-like [Cucumis sativus]	1.4706e-151
														scaffold_2	17526196	17528103	Eucgr.B01116.1	Predicted: protein SEC13 homolog [Glycine max]	0
														scaffold_2	17530709	17530990	Eucgr.B01118.1	No significant match	-
														scaffold_2	17538682	17540086	Eucgr.B01119.1	Predicted: uncharacterized protein LOC100854649 [Vitis vinifera]	5.81202e-24
														scaffold_2	17545178	17548073	Eucgr.B01120.1	LRR and NB-ARC domains-containing disease resistance protein, putative [Theobroma cacao]	0
														scaffold_2	17560907	17565608	Eucgr.B01121.1	Trichome birefringence-like 11 isoform 1 [Theobroma cacao]	0
														scaffold_2	17574713	17579732	Eucgr.B01122.1	Predicted: ATP-dependent (S)-NAD(P)H-hydrate dehydratase-like isoform X1 [Cicer arietinum]	0
														scaffold_2	17574866	17579732	Eucgr.B01122.2	Predicted: ATP-dependent (S)-NAD(P)H-hydrate dehydratase-like isoform X1 [Cicer arietinum]	4.62976e-177
														scaffold_2	17580178	17585514	Eucgr.B01123.1	Predicted: stem-specific protein TSJT1 [Vitis vinifera]	1.09773e-143
														scaffold_2	17610149	17614019	Eucgr.B01124.1	Hypothetical protein POPTR_0001s43920g [Populus trichocarpa]	1.21702e-153
														scaffold_2	17616030	17616587	Eucgr.B01125.1	Unnamed protein product [Vitis vinifera]	2.65504e-40
														scaffold_2	17638821	17639724	Eucgr.B01126.1	Basic 7S globulin 2 precursor small subunit, putative [Ricinus communis]	1.33644e-71
														scaffold_2	17643959	17645200	Eucgr.B01127.1	Basic 7S globulin 2 precursor small subunit, putative [Ricinus communis]	9.45148e-121
														scaffold_2	17645911	17646438	Eucgr.B01128.1	No significant match	-
														scaffold_2	17647126	17648355	Eucgr.B01129.1	Basic 7S globulin 2 precursor small subunit, putative [Ricinus communis]	2.63191e-111
														scaffold_2	17674033	17679055	Eucgr.B01130.1	Unnamed protein product [Vitis vinifera]	1.233e-179
														scaffold_2	17708106	17709341	Eucgr.B01131.1	Basic 7S globulin 2 precursor small subunit, putative [Ricinus communis]	2.11788e-107
														scaffold_2	17716885	17718760	Eucgr.B01132.1	Basic 7S globulin 2 precursor small subunit, putative [Ricinus communis]	2.31394e-120
														scaffold_2	17724993	17727089	Eucgr.B01133.1	Basic 7S globulin 2 precursor small subunit, putative [Ricinus communis]	3.26347e-173
														scaffold_2	17752447	17753571	Eucgr.B01135.1	Basic 7S globulin 2 precursor small subunit, putative [Ricinus communis]	5.14463e-176
														scaffold_2	17766456	17768178	Eucgr.B01136.1	Predicted: basic 7S globulin-like [Solanum lycopersicum]	1.74789e-64
														scaffold_2	17863347	17866319	Eucgr.B01137.1	Receptor-kinase, putative [Ricinus communis]	0
														scaffold_2	18054110	18057381	Eucgr.B01140.3	Hypothetical protein PRUPE_ppa012234mg [Prunus persica]	1.10575e-69
														scaffold_2	18061071	18065437	Eucgr.B01141.1	Dual specificity protein phosphatase 1 isoform 1 [Theobroma cacao]	9.9533e-80
														scaffold_2	18082328	18085233	Eucgr.B01142.1	Uncharacterized protein isoform 1 [Theobroma cacao]	3.51939e-29
														scaffold_2	18091789	18093339	Eucgr.B01143.1	Predicted protein [Populus trichocarpa]	2.02511e-88
														scaffold_2	18174509	18176295	Eucgr.B01146.1	Isopentenyltransferase 5, putative [Theobroma cacao]	5.77007e-122
														scaffold_2	18223609	18230953	Eucgr.B01147.1	Predicted: DUF21 domain-containing protein At4g14240 [Vitis vinifera]	0
														scaffold_2	18288820	18291475	Eucgr.B01148.1	Hypothetical protein PRUPE_ppa015699mg, partial [Prunus persica]	0
														scaffold_2	18293749	18297429	Eucgr.B01149.1	Hypothetical protein MTR_1g016270 [Medicago truncatula]	3.35172e-17
														scaffold_2	18300318	18304421	Eucgr.B01150.1	Predicted protein [Populus trichocarpa]	0
														scaffold_2	18317816	18322652	Eucgr.B01151.1	Predicted: endo-1,3;1,4-beta-D-glucanase-like [Cucumis sativus]	3.28339e-112
														scaffold_2	18328580	18333528	Eucgr.B01152.1	Unnamed protein product [Vitis vinifera]	1.64917e-121
														scaffold_2	18340581	18341558	Eucgr.B01153.1	Predicted protein [Populus trichocarpa]	4.73983e-25
														scaffold_2	18343553	18347790	Eucgr.B01154.1	Endo-1,3-1,4-beta-d-glucanase, putative [Ricinus communis]	2.76461e-122
														scaffold_2	18350342	18354091	Eucgr.B01155.1	Endo-1,3-1,4-beta-d-glucanase, putative [Ricinus communis]	4.79088e-130
														scaffold_2	18365301	18370094	Eucgr.B01156.3	Endo-1,3-1,4-beta-d-glucanase, putative [Ricinus communis]	6.10663e-136
														scaffold_2	18380964	18387552	Eucgr.B01157.1	Mitogen-activated protein kinase 16 isoform 1 [Theobroma cacao]	0
														scaffold_2	18388600	18391308	Eucgr.B01158.1	Hypothetical protein PRUPE_ppa1027221mg [Prunus persica]	2.06483e-134
														scaffold_2	18395525	18398340	Eucgr.B01159.1	Predicted: uncharacterized protein LOC100256318 [Vitis vinifera]	0
														scaffold_2	18415560	18428590	Eucgr.B01162.1	Predicted: uncharacterized protein LOC100257995 [Vitis vinifera]	0
														scaffold_2	18415670	18420869	Eucgr.B01162.2	Predicted: uncharacterized protein LOC100257995 [Vitis vinifera]	1.53383e-101
														scaffold_2	18437549	18448048	Eucgr.B01163.1	Hypothetical protein PRUPE_ppa006025mg [Prunus persica]	0
														scaffold_2	18469324	18472745	Eucgr.B01164.1	Disease resistance protein RGA2, putative [Ricinus communis]	0
														scaffold_2	18593849	18594759	Eucgr.B01165.1	Hypothetical protein POPTR_0019s10300g, partial [Populus trichocarpa]	1.17249e-52
D56	Ur_LG5	55.622	117	54.622	56.251	1.629	71.8		49364918	5.34776e+07	4.11264e+06	28.4		scaffold_5	49406495	49407771	Eucgr.E02972.1	Hypothetical protein EUGRSUZ_E02972 [Eucalyptus grandis]	0
														scaffold_5	49442204	49443670	Eucgr.E02973.1	PREDICTED: anthocyanidin 3-O-glucosyltransferase 7-like [Eucalyptus grandis]	0
														scaffold_5	49487491	49490140	Eucgr.E02974.1	Hypothetical protein EUGRSUZ_E02974 [Eucalyptus grandis]	1.60122e-115
														scaffold_5	49549693	49552168	Eucgr.E02975.1	Hypothetical protein EUGRSUZ_E02975 [Eucalyptus grandis]	0
														scaffold_5	49591853	49593250	Eucgr.E02976.1	PREDICTED: anthocyanidin 3-O-glucosyltransferase 7-like [Eucalyptus grandis]	0
														scaffold_5	49646855	49648321	Eucgr.E02977.1	Hypothetical protein EUGRSUZ_E02977 [Eucalyptus grandis]	0
														scaffold_5	49652375	49655822	Eucgr.E02978.1	Hypothetical protein EUGRSUZ_E02978 [Eucalyptus grandis]	0
														scaffold_5	49721635	49725131	Eucgr.E02981.1	PREDICTED: 60S ribosomal protein L32-1 [Vitis vinifera]	1.56754e-85
														scaffold_5	49889860	49890684	Eucgr.E02983.1	Hypothetical protein EUGRSUZ_E02983, partial [Eucalyptus grandis]	3.41172e-146
														scaffold_5	49895904	49897464	Eucgr.E02984.1	Hypothetical protein EUGRSUZ_E02984 [Eucalyptus grandis]	0
														scaffold_5	49898405	49901611	Eucgr.E02985.1	Hypothetical protein EUGRSUZ_E02985 [Eucalyptus grandis]	0
														scaffold_5	49902425	49903240	Eucgr.E02986.1	Hypothetical protein EUGRSUZ_E02986, partial [Eucalyptus grandis]	1.72843e-159
														scaffold_5	49962292	49966103	Eucgr.E02988.1	Hypothetical protein EUGRSUZ_E02988, partial [Eucalyptus grandis]	7.28311e-174
														scaffold_5	50066015	50067766	Eucgr.E02992.1	Hypothetical protein EUGRSUZ_E02992 [Eucalyptus grandis]	0
														scaffold_5	50149114	50151825	Eucgr.E02994.1	Hypothetical protein EUGRSUZ_E02994 [Eucalyptus grandis]	0
														scaffold_5	50162111	50164542	Eucgr.E02995.1	Hypothetical protein EUGRSUZ_E02995 [Eucalyptus grandis]	8.50838e-19
														scaffold_5	50204299	50208898	Eucgr.E02998.1	PREDICTED: uncharacterized protein LOC104447479 [Eucalyptus grandis]	0
														scaffold_5	50220857	50230478	Eucgr.E02999.1	Hypothetical protein EUGRSUZ_E02999 [Eucalyptus grandis]	0
														scaffold_5	50300269	50303135	Eucgr.E03002.1	Hypothetical protein EUGRSUZ_E03010, partial [Eucalyptus grandis]	3.59738e-175
														scaffold_5	50368180	50368789	Eucgr.E03004.1	Hypothetical protein POPTR_0017s09230g [Populus trichocarpa]	3.59789e-34
														scaffold_5	50386738	50390689	Eucgr.E03005.1	Predicted: cysteine-rich receptor-like protein kinase 25-like isoform 4 [Glycine max]	3.6653e-173
														scaffold_5	50440429	50440974	Eucgr.E03007.1	Cysteine-rich RLK 30, putative [Theobroma cacao]	1.78709e-37
														scaffold_5	50454137	50456759	Eucgr.E03008.1	Hypothetical protein POPTR_0017s09230g [Populus trichocarpa]	6.31139e-142
														scaffold_5	50479754	50482601	Eucgr.E03010.1	Unnamed protein product [Vitis vinifera]	2.57709e-101
														scaffold_5	50532831	50533655	Eucgr.E03012.1	Kinase, putative [Ricinus communis]	1.3353e-61
														scaffold_5	50535352	50538415	Eucgr.E03013.1	Hypothetical protein PRUPE_ppa003904mg [Prunus persica]	2.46598e-180
														scaffold_5	50578093	50578571	Eucgr.E03016.1	Unnamed protein product [Vitis vinifera]	6.33314e-10
														scaffold_5	50579606	50581583	Eucgr.E03017.1	Predicted protein [Populus trichocarpa]	2.93233e-110
														scaffold_5	50690382	50691902	Eucgr.E03019.1	Predicted: cysteine-rich receptor-like protein kinase 10-like, partial [Vitis vinifera]	1.03562e-136
														scaffold_5	50702021	50705384	Eucgr.E03020.1	ATP binding protein, putative [Ricinus communis]	0
														scaffold_5	50728704	50729378	Eucgr.E03022.1	Cysteine-rich protein, putative isoform 1 [Theobroma cacao]	2.72604e-54
														scaffold_5	50736441	50736884	Eucgr.E03023.1	No significant match	-
														scaffold_5	50743888	50746917	Eucgr.E03024.1	Predicted protein [Populus trichocarpa]	3.06003e-151
														scaffold_5	50756140	50759815	Eucgr.E03026.1	Predicted: cysteine-rich receptor-like protein kinase 10-like, partial [Vitis vinifera]	1.14195e-173
														scaffold_5	50765420	50768784	Eucgr.E03027.2	ATP binding protein, putative [Ricinus communis]	7.34308e-167
														scaffold_5	50810236	50813527	Eucgr.E03028.1	Predicted: cysteine-rich receptor-like protein kinase 29-like [Glycine max]	2.99861e-102
														scaffold_5	50832941	50833577	Eucgr.E03029.1	Ribosomal protein S11 (chloroplast) [Eucalyptus sieberi]	1.83714e-17
														scaffold_5	50859243	50863066	Eucgr.E03031.1	Unnamed protein product [Vitis vinifera]	0
														scaffold_5	50864307	50864724	Eucgr.E03032.1	No significant match	-
														scaffold_5	50941945	50942453	Eucgr.E03039.1	Cysteine-rich protein, putative isoform 1 [Theobroma cacao]	1.98363e-16
														scaffold_5	50943583	50944830	Eucgr.E03040.1	No significant match	-
														scaffold_5	50962388	50970136	Eucgr.E03041.1	ATP binding protein, putative [Ricinus communis]	0
														scaffold_5	51050873	51051127	Eucgr.E03042.1	No significant match	-
														scaffold_5	51102681	51109290	Eucgr.E03044.1	Hypothetical protein POPTR_0004s02560g [Populus trichocarpa]	0
														scaffold_5	51138584	51140089	Eucgr.E03045.1	Predicted: cysteine-rich receptor-like protein kinase 10-like, partial [Vitis vinifera]	7.64597e-118
														scaffold_5	51144140	51148503	Eucgr.E03046.1	Hypothetical protein POPTR_0004s02560g [Populus trichocarpa]	0
														scaffold_5	51156638	51157454	Eucgr.E03047.1	Serine-threonine protein kinase, plant-type, putative [Ricinus communis]	5.37739e-23
														scaffold_5	51169444	51172849	Eucgr.E03049.1	Predicted: cysteine-rich receptor-like protein kinase 29-like [Vitis vinifera]	0
														scaffold_5	51180887	51182408	Eucgr.E03050.1	Predicted protein [Populus trichocarpa]	1.64403e-103
														scaffold_5	51192486	51196261	Eucgr.E03051.1	Hypothetical protein POPTR_0004s02560g [Populus trichocarpa]	0
														scaffold_5	51232448	51236942	Eucgr.E03053.1	Cysteine-rich RLK 29, putative isoform 1 [Theobroma cacao]	0
														scaffold_5	51255033	51259543	Eucgr.E03054.1	Cysteine-rich RLK 29, putative isoform 1 [Theobroma cacao]	0
														scaffold_5	51281607	51286043	Eucgr.E03055.1	Unnamed protein product [Vitis vinifera]	0
														scaffold_5	51289950	51294348	Eucgr.E03056.1	Predicted protein [Populus trichocarpa]	0
														scaffold_5	51309468	51311308	Eucgr.E03057.1	Predicted protein [Populus trichocarpa]	8.75375e-103
														scaffold_5	51322079	51323677	Eucgr.E03058.1	Predicted protein [Populus trichocarpa]	1.74048e-106
														scaffold_5	51326954	51327562	Eucgr.E03059.1	Hypothetical protein M569_04653, partial [Genlisea aurea]	4.45377e-17
														scaffold_5	51364037	51364849	Eucgr.E03060.1	Hypothetical protein PRUPE_ppa002768mg [Prunus persica]	3.9784e-91
														scaffold_5	51371988	51373760	Eucgr.E03062.1	Predicted: (3S,6E)-nerolidol synthase 1, chloroplastic-like [Vitis vinifera]	4.90734e-77
														scaffold_5	51416599	51417147	Eucgr.E03064.1	No significant match	-
														scaffold_5	51442846	51444730	Eucgr.E03065.1	Predicted protein [Populus trichocarpa]	2.52331e-69
														scaffold_5	51471039	51475231	Eucgr.E03067.1	Hypothetical protein POPTR_0019s01640g, partial [Populus trichocarpa]	0
														scaffold_5	51483425	51487231	Eucgr.E03068.1	Hypothetical protein POPTR_0019s01640g, partial [Populus trichocarpa]	5.00987e-72
														scaffold_5	51551927	51555465	Eucgr.E03069.1	Hypothetical protein POPTR_0019s01640g, partial [Populus trichocarpa]	2.62534e-72
														scaffold_5	51559433	51563596	Eucgr.E03070.2	Histone-lysine N-methyltransferase ATX4, putative isoform 2 [Theobroma cacao]	2.2452e-38
														scaffold_5	51632265	51636778	Eucgr.E03071.1	Hypothetical protein POPTR_0019s01640g, partial [Populus trichocarpa]	2.93713e-165
														scaffold_5	51653421	51655831	Eucgr.E03074.1	Hypothetical protein POPTR_0019s01640g, partial [Populus trichocarpa]	1.69468e-180
														scaffold_5	51657440	51662296	Eucgr.E03075.1	Leucine-rich repeat-containing protein, putative [Ricinus communis]	0
														scaffold_5	51668034	51669971	Eucgr.E03076.1	No significant match	-
														scaffold_5	51674133	51677752	Eucgr.E03077.1	Hypothetical protein POPTR_0019s01640g, partial [Populus trichocarpa]	0
														scaffold_5	51688307	51688996	Eucgr.E03078.1	Predicted: TMV resistance protein N-like, partial [Cicer arietinum]	1.60203e-13
														scaffold_5	51691876	51692272	Eucgr.E03079.1	No significant match	-
														scaffold_5	51741293	51745940	Eucgr.E03080.1	Predicted: TMV resistance protein N-like, partial [Cicer arietinum]	0
														scaffold_5	51756901	51758291	Eucgr.E03081.1	Hypothetical protein POPTR_0019s01640g, partial [Populus trichocarpa]	5.46863e-52
														scaffold_5	51846430	51847396	Eucgr.E03083.1	No significant match	-
														scaffold_5	51854961	51859273	Eucgr.E03084.1	Hypothetical protein POPTR_0019s01640g, partial [Populus trichocarpa]	0
														scaffold_5	51863446	51866079	Eucgr.E03085.1	Hypothetical protein POPTR_0019s01640g, partial [Populus trichocarpa]	0
														scaffold_5	51878175	51881474	Eucgr.E03087.1	Hypothetical protein POPTR_0019s01640g, partial [Populus trichocarpa]	0
														scaffold_5	51905703	51908176	Eucgr.E03089.1	Leucine-rich repeat-containing protein, putative [Ricinus communis]	1.19925e-11
														scaffold_5	51917657	51918315	Eucgr.E03090.1	No significant match	-
														scaffold_5	51919390	51921182	Eucgr.E03091.1	Hypothetical protein POPTR_0019s01640g, partial [Populus trichocarpa]	8.204e-75
														scaffold_5	51955806	51957510	Eucgr.E03092.1	Hypothetical protein PRUPE_ppa025229mg, partial [Prunus persica]	8.03492e-124
														scaffold_5	51969691	51971131	Eucgr.E03094.1	Hypothetical protein POPTR_0019s00880g, partial [Populus trichocarpa]	7.31869e-52
														scaffold_5	52038194	52041517	Eucgr.E03097.1	Hypothetical protein POPTR_0019s01640g, partial [Populus trichocarpa]	0
														scaffold_5	52041714	52042457	Eucgr.E03098.1	Leucine-rich repeat-containing protein, putative [Ricinus communis]	3.59644e-06
														scaffold_5	52116426	52121858	Eucgr.E03102.1	N-ethylmaleimide sensitive fusion protein [Nicotiana tabacum]	5.97419e-86
														scaffold_5	52127869	52136385	Eucgr.E03103.1	Predicted protein [Populus trichocarpa]	0
														scaffold_5	52139386	52141586	Eucgr.E03104.1	40S ribosomal protein S18, putative [Ricinus communis]	1.30106e-93
														scaffold_5	52169468	52171006	Eucgr.E03106.1	Wall associated kinase-like 6, putative [Theobroma cacao]	4.34997e-28
														scaffold_5	52277928	52281221	Eucgr.E03109.1	Predicted: probable disease resistance protein At4g27220-like [Glycine max]	1.25565e-140
														scaffold_5	52404570	52405581	Eucgr.E03111.1	No significant match	-
														scaffold_5	52499474	52501253	Eucgr.E03114.1	Predicted protein [Populus trichocarpa]	0
														scaffold_5	52508373	52513563	Eucgr.E03115.1	Unnamed protein product [Vitis vinifera]	0
														scaffold_5	52594958	52597052	Eucgr.E03116.1	Allantoinase, putative [Ricinus communis]	5.87804e-50
														scaffold_5	52601314	52605064	Eucgr.E03117.1	Allantoinase, putative [Ricinus communis]	4.11464e-83
														scaffold_5	52666067	52667049	Eucgr.E03121.1	Hypothetical protein EUGRSUZ_E03121 [Eucalyptus grandis]	0
														scaffold_5	52670465	52673706	Eucgr.E03122.1	Hypothetical protein EUGRSUZ_E03122, partial [Eucalyptus grandis]	0
														scaffold_5	52708969	52717697	Eucgr.E03123.1	Hypothetical protein VITISV_005315 [Vitis vinifera]	0
														scaffold_5	52719831	52722015	Eucgr.E03124.1	PREDICTED: sphingolipid delta(4)-desaturase DES1-like [Vitis vinifera]	0
														scaffold_5	52731119	52736501	Eucgr.E03125.1	PREDICTED: TMV resistance protein N-like [Eucalyptus grandis]	0
														scaffold_5	52764794	52769196	Eucgr.E03126.1	Hypothetical protein EUGRSUZ_E03126 [Eucalyptus grandis]	0
														scaffold_5	52832191	52837756	Eucgr.E03133.1	PREDICTED: TMV resistance protein N-like [Eucalyptus grandis]	0
														scaffold_5	52906431	52911712	Eucgr.E03135.1	PREDICTED: TMV resistance protein N-like [Eucalyptus grandis]	0
														scaffold_5	53065468	53065967	Eucgr.E03139.1	PREDICTED: TMV resistance protein N-like [Eucalyptus grandis]	1.0872e-84
														scaffold_5	53124559	53125026	Eucgr.E03141.1	Hypothetical protein EUGRSUZ_E03141 [Eucalyptus grandis]	2.35064e-67
														scaffold_5	53127016	53128535	Eucgr.E03142.1	PREDICTED: pentatricopeptide repeat-containing protein At5g46100-like [Eucalyptus grandis]	0
														scaffold_5	53134428	53137430	Eucgr.E03143.1	Hypothetical protein EUGRSUZ_E03143, partial [Eucalyptus grandis]	0
														scaffold_5	53141868	53143142	Eucgr.E03144.1	Hypothetical protein EUGRSUZ_E03144 [Eucalyptus grandis]	0
														scaffold_5	53143294	53143878	Eucgr.E03145.1	No significant match	-
														scaffold_5	53149807	53151538	Eucgr.E03146.1	Unnamed protein product [Vitis vinifera]	4.32389e-107
														scaffold_5	53159911	53163018	Eucgr.E03147.1	PREDICTED: uncharacterized protein LOC100244841 [Vitis vinifera]	7.94012e-66
														scaffold_5	53167908	53169409	Eucgr.E03148.1	Unnamed protein product [Vitis vinifera]	9.05794e-132
														scaffold_5	53181700	53184734	Eucgr.E03150.1	PREDICTED: probable LRR receptor-like serine/threonine-protein kinase At3g47570 [Eucalyptus grandis]	0
														scaffold_5	53218789	53224969	Eucgr.E03152.1	PREDICTED: uncharacterized protein LOC104444629 [Eucalyptus grandis]	0
														scaffold_5	53259193	53259830	Eucgr.E03153.1	Hypothetical protein EUGRSUZ_E03153 [Eucalyptus grandis]	1.0239e-48
														scaffold_5	53305423	53305957	Eucgr.E03157.1	Hypothetical protein EUGRSUZ_E03157 [Eucalyptus grandis]	1.9551e-62
														scaffold_5	53397493	53399110	Eucgr.E03158.1	Hypothetical protein EUGRSUZ_E03158 [Eucalyptus grandis]	3.23247e-110
D56	Ur_LG8	5.447	47	2.700	6.447	3.747	12.5		3651853	4306214	654361	71.8		scaffold_8	3653189	3656577	Eucgr.H00257.1	PREDICTED: 2-alkenal reductase (NADP(+)-dependent) [Vitis vinifera]	2.45987e-168
														scaffold_8	3658315	3660698	Eucgr.H00258.1	PREDICTED: pentatricopeptide repeat-containing protein At4g01400, mitochondrial-like [Eucalyptus grandis]	0
														scaffold_8	3661183	3668307	Eucgr.H00259.1	PREDICTED: putative GPI-anchor transamidase isoform X1 [Vitis vinifera]	0
														scaffold_8	3675436	3679060	Eucgr.H00260.1	Alcohol dehydrogenase, putative [Ricinus communis]	0
														scaffold_8	3687798	3690564	Eucgr.H00261.1	Predicted: UDP-glycosyltransferase 74E2-like [Vitis vinifera]	2.01142e-179
														scaffold_8	3733372	3735437	Eucgr.H00262.1	UDP-glycosyltransferase, putative [Ricinus communis]	6.32197e-114
														scaffold_8	3760398	3763527	Eucgr.H00263.1	Predicted: UDP-glycosyltransferase 74E2-like [Vitis vinifera]	4.05208e-179
														scaffold_8	3777209	3779961	Eucgr.H00266.1	Predicted: UDP-glycosyltransferase 74E2-like [Vitis vinifera]	3.24008e-177
														scaffold_8	3784233	3785809	Eucgr.H00268.1	Predicted: UDP-glycosyltransferase 74E2-like [Vitis vinifera]	5.63469e-157
														scaffold_8	3835881	3837870	Eucgr.H00270.1	Predicted: UDP-glycosyltransferase 74E2-like [Vitis vinifera]	1.12602e-152
														scaffold_8	3849185	3851426	Eucgr.H00273.1	UDP-glucosyltransferase, putative [Ricinus communis]	1.85921e-169
														scaffold_8	3869042	3871314	Eucgr.H00275.1	UDP-glucosyltransferase, putative [Ricinus communis]	6.40841e-170
														scaffold_8	3889995	3892167	Eucgr.H00277.1	UDP-glucosyltransferase, putative [Ricinus communis]	3.31529e-167
														scaffold_8	3893402	3893789	Eucgr.H00278.1	No significant match	-
														scaffold_8	3895925	3898484	Eucgr.H00279.1	UDP-glucosyltransferase 74F2, putative [Theobroma cacao]	0
														scaffold_8	3901694	3909311	Eucgr.H00280.1	No significant match	-
														scaffold_8	3933464	3938732	Eucgr.H00282.1	Predicted: formin-like protein 1-like [Vitis vinifera]	0
														scaffold_8	3947546	3948012	Eucgr.H00283.1	No significant match	-
														scaffold_8	3951016	3951531	Eucgr.H00284.1	No significant match	-
														scaffold_8	3953080	3954268	Eucgr.H00285.1	No significant match	-
														scaffold_8	3954707	3958091	Eucgr.H00286.2	Ribosomal protein L5 B isoform 1 [Theobroma cacao]	7e-179
														scaffold_8	3960341	3969483	Eucgr.H00287.1	Uncharacterized protein isoform 1 [Theobroma cacao]	0
														scaffold_8	3979601	3980732	Eucgr.H00288.1	Predicted protein [Populus trichocarpa]	7.46782e-73
														scaffold_8	3980940	3983119	Eucgr.H00289.1	Predicted: protein FAM136A [Vitis vinifera]	1.4323e-82
														scaffold_8	3984319	3986179	Eucgr.H00290.1	Phragmoplast-associated kinesin-related protein, putative isoform 3 [Theobroma cacao]	1.55086e-08
														scaffold_8	3986316	3986980	Eucgr.H00291.1	Hypothetical protein PRUPE_ppa000288mg [Prunus persica]	5.1687e-10
														scaffold_8	3987102	3990377	Eucgr.H00292.1	Phosphatidate cytidylyltransferase family protein isoform 3 [Theobroma cacao]	4.52639e-134
														scaffold_8	3998232	4000071	Eucgr.H00293.1	Calcineurin-like metallo-phosphoesterase superfamily protein [Theobroma cacao]	1.03825e-47
														scaffold_8	4002796	4004133	Eucgr.H00294.1	Stearoyl-acyl-carrier protein desaturase [Manihot esculenta]	0
														scaffold_8	4019485	4020874	Eucgr.H00295.1	Stearoyl-ACP desaturase [Jatropha curcas]	0
														scaffold_8	4026036	4030061	Eucgr.H00296.1	Stearoyl-ACP desaturase [Millettia pinnata]	0
														scaffold_8	4057791	4061399	Eucgr.H00297.1	Stearoyl-ACP desaturase [Millettia pinnata]	0
														scaffold_8	4070474	4072308	Eucgr.H00298.1	Stearoyl-ACP desaturase [Millettia pinnata]	4.20342e-170
														scaffold_8	4131138	4131525	Eucgr.H00300.1	Stearoyl-ACP desaturase [Jatropha curcas]	4.14123e-63
														scaffold_8	4149429	4150813	Eucgr.H00301.1	Stearoyl-ACP desaturase [Millettia pinnata]	0
														scaffold_8	4151873	4152949	Eucgr.H00302.1	No significant match	-
														scaffold_8	4161846	4162505	Eucgr.H00303.1	No significant match	-
														scaffold_8	4164764	4165180	Eucgr.H00304.1	Unnamed protein product [Vitis vinifera]	2.08922e-83
														scaffold_8	4180269	4181579	Eucgr.H00305.1	Steroyl-ACP desaturase [Millettia pinnata]	0
														scaffold_8	4215333	4216655	Eucgr.H00306.1	Plant stearoyl-acyl-carrier-protein desaturase family protein [Theobroma cacao]	2.98768e-127
														scaffold_8	4225272	4230321	Eucgr.H00307.1	Stearoy-ACP desaturase [Ricinus communis]	0
														scaffold_8	4236561	4241092	Eucgr.H00308.1	Calmodulin-binding family protein [Populus trichocarpa]	0
														scaffold_8	4245135	4246112	Eucgr.H00309.1	No significant match	-
														scaffold_8	4247562	4250972	Eucgr.H00310.1	Predicted: eukaryotic translation initiation factor 2A isoform 3 [Vitis vinifera]	4.37822e-130
														scaffold_8	4259033	4266090	Eucgr.H00311.1	Hypothetical protein PRUPE_ppa004316mg [Prunus persica]	0
														scaffold_8	4277244	4277635	Eucgr.H00312.1	Hypothetical protein EUGRSUZ_H00312 [Eucalyptus grandis]	4.23259e-46
														scaffold_8	4278720	4290217	Eucgr.H00313.1	Hypothetical protein EUGRSUZ_H003131, partial [Eucalyptus grandis]	0
WD56	Ur_LG4	7.933	146	4.500	8.233	3.733	39.1		1548464	4762308	3213844	45.4		scaffold_4	1547926	1549453	Eucgr.D00098.1	PREDICTED: UDP-glycosyltransferase 88A1-like [Eucalyptus grandis]	0
														scaffold_4	1576225	1581752	Eucgr.D00099.1	PREDICTED: pentatricopeptide repeat-containing protein At3g23020 [Vitis vinifera]	0
														scaffold_4	1598302	1600201	Eucgr.D00100.1	Hypothetical protein ARALYDRAFT_492798 [Arabidopsis lyrata subsp. lyrata]	2.61367e-18
														scaffold_4	1617879	1618617	Eucgr.D00102.1	PREDICTED: putative germin-like protein 2-2 [Vitis vinifera]	7.51063e-58
														scaffold_4	1619710	1624987	Eucgr.D00103.1	Zinc finger family protein [Populus trichocarpa]	8.03874e-174
														scaffold_4	1639643	1640664	Eucgr.D00104.1	Protein phosphatase 2c, putative [Ricinus communis]	2.32335e-95
														scaffold_4	1648076	1651171	Eucgr.D00105.1	Hypothetical protein EUGRSUZ_D00105 [Eucalyptus grandis]	0
														scaffold_4	1661735	1665627	Eucgr.D00106.1	Hypothetical protein EUGRSUZ_D00106 [Eucalyptus grandis]	0
														scaffold_4	1667930	1668349	Eucgr.D00107.1	Hypothetical protein EUGRSUZ_D00107 [Eucalyptus grandis]	1.43682e-40
														scaffold_4	1678469	1679057	Eucgr.D00108.1	PREDICTED: condensin-2 complex subunit D3 [Vitis vinifera]	2.38053e-34
														scaffold_4	1681679	1685285	Eucgr.D00109.1	Unnamed protein product [Vitis vinifera]	0
														scaffold_4	1694302	1696712	Eucgr.D00110.1	PREDICTED: protein TIC 20-I, chloroplastic-like isoform X1 [Eucalyptus grandis]	0
														scaffold_4	1698388	1706713	Eucgr.D00111.1	PREDICTED: histidinol dehydrogenase, chloroplastic isoform X1 [Vitis vinifera]	0
														scaffold_4	1718682	1720592	Eucgr.D00113.1	PREDICTED: coiled-coil domain-containing protein 94 homolog [Vitis vinifera]	8.90546e-44
														scaffold_4	1729492	1729891	Eucgr.D00114.1	PREDICTED: coiled-coil domain-containing protein 94 homolog [Vitis vinifera]	2.20372e-10
														scaffold_4	1782246	1783930	Eucgr.D00115.1	Hypothetical protein EUGRSUZ_D00115 [Eucalyptus grandis]	3.632e-92
														scaffold_4	1793879	1794151	Eucgr.D00116.1	Hypothetical protein EUGRSUZ_D00116 [Eucalyptus grandis]	2.64796e-24
														scaffold_4	1800380	1802507	Eucgr.D00117.1	Hypothetical protein EUGRSUZ_D00117 [Eucalyptus grandis]	0
														scaffold_4	1857698	1858786	Eucgr.D00119.1	PREDICTED: coiled-coil domain-containing protein 94 homolog [Vitis vinifera]	1.77791e-43
														scaffold_4	1886078	1890267	Eucgr.D00120.1	Hypothetical protein EUGRSUZ_D00120 [Eucalyptus grandis]	0
														scaffold_4	1939638	1942143	Eucgr.D00122.1	PREDICTED: coiled-coil domain-containing protein 94 homolog [Vitis vinifera]	5.90374e-48
														scaffold_4	1951077	1952537	Eucgr.D00123.1	PREDICTED: coiled-coil domain-containing protein 94 homolog [Vitis vinifera]	2.97704e-45
														scaffold_4	2014104	2015859	Eucgr.D00124.1	Hypothetical protein EUGRSUZ_D00124 [Eucalyptus grandis]	3.86603e-92
														scaffold_4	2026345	2026875	Eucgr.D00126.1	Hypothetical protein EUGRSUZ_D00126 [Eucalyptus grandis]	1.08781e-25
														scaffold_4	2034765	2050556	Eucgr.D00127.1	PREDICTED: obg-like atpase 1 [Vitis vinifera]	0
														scaffold_4	2061959	2067377	Eucgr.D00128.1	PREDICTED: probable LRR receptor-like serine/threonine-protein kinase At4g20940 [Eucalyptus grandis]	0
														scaffold_4	2068028	2077480	Eucgr.D00129.1	3-hydroxyisobutyrate dehydrogenase family protein [Populus trichocarpa]	1.9104e-165
														scaffold_4	2073462	2073943	Eucgr.D00130.1	Hypothetical protein EUGRSUZ_D00130 [Eucalyptus grandis]	1.26368e-34
														scaffold_4	2165802	2166634	Eucgr.D00134.1	No significant match	-
														scaffold_4	2178840	2179332	Eucgr.D00136.1	PREDICTED: coiled-coil domain-containing protein 94 homolog [Vitis vinifera]	1.39203e-15
														scaffold_4	2207443	2213577	Eucgr.D00139.1	PREDICTED: wall-associated receptor kinase 3-like [Eucalyptus grandis]	0
														scaffold_4	2268076	2268789	Eucgr.D00143.1	Hypothetical protein EUGRSUZ_D00143 [Eucalyptus grandis]	8.18541e-73
														scaffold_4	2304811	2305116	Eucgr.D00146.1	Hypothetical protein EUGRSUZ_D00146 [Eucalyptus grandis]	2.13843e-65
														scaffold_4	2330830	2331564	Eucgr.D00155.1	PREDICTED: uncharacterized protein LOC104442489 [Eucalyptus grandis]	1.09706e-59
														scaffold_4	2349775	2350889	Eucgr.D00156.1	Hypothetical protein EUGRSUZ_D00156 [Eucalyptus grandis]	1.21184e-115
														scaffold_4	2365361	2368838	Eucgr.D00158.1	PREDICTED: wall-associated receptor kinase 2-like [Eucalyptus grandis]	0
														scaffold_4	2419437	2420143	Eucgr.D00160.1	Hypothetical protein EUGRSUZ_D00160 [Eucalyptus grandis]	2.98011e-78
														scaffold_4	2420465	2420982	Eucgr.D00161.1	Hypothetical protein EUGRSUZ_D00161 [Eucalyptus grandis]	7.04137e-34
														scaffold_4	2438991	2440320	Eucgr.D00163.1	Unnamed protein product [Vitis vinifera]	1.40444e-55
														scaffold_4	2440639	2443004	Eucgr.D00164.1	Hypothetical protein EUGRSUZ_D00164 [Eucalyptus grandis]	0
														scaffold_4	2481386	2483826	Eucgr.D00166.1	Hypothetical protein EUGRSUZ_D00166 [Eucalyptus grandis]	5.75969e-140
														scaffold_4	2490817	2491851	Eucgr.D00167.1	PREDICTED: wall-associated receptor kinase 2-like [Eucalyptus grandis]	0
														scaffold_4	2541353	2541838	Eucgr.D00169.1	PREDICTED: myb-related transcription factor, partner of profilin-like [Eucalyptus grandis]	3.85629e-55
														scaffold_4	2544473	2544862	Eucgr.D00170.1	Hypothetical protein EUGRSUZ_D00170 [Eucalyptus grandis]	1.15712e-44
														scaffold_4	2552653	2553151	Eucgr.D00172.1	No significant match	-
														scaffold_4	2564676	2567887	Eucgr.D00173.1	PREDICTED: 2-succinylbenzoate--coa ligase, chloroplastic/peroxisomal isoform X1 [Eucalyptus grandis]	0
														scaffold_4	2568467	2569167	Eucgr.D00174.1	2-succinylbenzoate-coa ligase [Medicago truncatula]	2.46068e-34
														scaffold_4	2577540	2582268	Eucgr.D00175.1	Hypothetical protein EUGRSUZ_D00175 [Eucalyptus grandis]	0
														scaffold_4	2590248	2599042	Eucgr.D00176.1	PREDICTED: ADP-ribosylation factor gtpase-activating protein AGD12 [Vitis vinifera]	0
														scaffold_4	2607930	2613459	Eucgr.D00177.1	Ferredoxin--NADP reductase, putative [Ricinus communis]	0
														scaffold_4	2621590	2627447	Eucgr.D00178.1	PREDICTED: uncharacterized protein LOC100247047 isoform X1 [Vitis vinifera]	5.16056e-156
														scaffold_4	2692624	2693821	Eucgr.D00180.1	Hypothetical protein EUGRSUZ_D00180 [Eucalyptus grandis]	0
														scaffold_4	2698440	2700096	Eucgr.D00181.1	Pentatricopeptide repeat-containing protein [Medicago truncatula]	1.32678e-133
														scaffold_4	2719618	2725736	Eucgr.D00182.1	Hypothetical protein EUGRSUZ_D00182 [Eucalyptus grandis]	0
														scaffold_4	2730020	2730737	Eucgr.D00183.1	Hypothetical protein EUGRSUZ_D00183 [Eucalyptus grandis]	1.33062e-46
														scaffold_4	2735847	2743449	Eucgr.D00184.1	PREDICTED: homeobox-leucine zipper protein HOX32 [Vitis vinifera]	0
														scaffold_4	2765059	2768156	Eucgr.D00185.1	Conserved hypothetical protein [Ricinus communis]	1.81434e-28
														scaffold_4	2770273	2775161	Eucgr.D00186.1	PREDICTED: DNA-damage-repair/toleration protein DRT111, chloroplastic [Vitis vinifera]	2.56481e-117
														scaffold_4	2776688	2778555	Eucgr.D00187.1	Unnamed protein product [Vitis vinifera]	2.03161e-136
														scaffold_4	2826062	2844904	Eucgr.D00188.1	PREDICTED: serine/threonine-protein phosphatase 6 regulatory subunit 3 [Eucalyptus grandis]	0
														scaffold_4	2847897	2851936	Eucgr.D00189.1	Histone H3-like centromeric protein HTR12 [Nicotiana tomentosiformis]	6.62309e-51
														scaffold_4	2874127	2881757	Eucgr.D00190.1	PREDICTED: U3 small nucleolar RNA-interacting protein 2-like [Eucalyptus grandis]	0
														scaffold_4	3011337	3016772	Eucgr.D00191.1	PREDICTED: ATP-dependent Clp protease proteolytic subunit 4, chloroplastic-like [Glycine max]	2.39599e-141
														scaffold_4	3018525	3020993	Eucgr.D00192.1	Amino acid transporter 1 [Arabidopsis thaliana]	0
														scaffold_4	3021322	3024341	Eucgr.D00193.1	Amino acid transporter 1 [Arabidopsis thaliana]	0
														scaffold_4	3036662	3040272	Eucgr.D00194.1	Uncharacterized protein LOC100306158 [Glycine max]	3.19509e-133
														scaffold_4	3038429	3039581	Eucgr.D00195.1	Hypothetical protein EUGRSUZ_D00195 [Eucalyptus grandis]	1.61972e-38
														scaffold_4	3042770	3054461	Eucgr.D00196.1	Cation:chloride symporter, putative [Ricinus communis]	0
														scaffold_4	3057731	3063039	Eucgr.D00197.1	Hypothetical protein VITISV_002335 [Vitis vinifera]	0
														scaffold_4	3063688	3064171	Eucgr.D00198.1	Hypothetical protein EUGRSUZ_D00198 [Eucalyptus grandis]	2.07693e-39
														scaffold_4	3071926	3075174	Eucgr.D00200.1	Hypothetical protein VITISV_012452 [Vitis vinifera]	0
														scaffold_4	3125888	3129124	Eucgr.D00201.1	Hypothetical protein VITISV_012452 [Vitis vinifera]	0
														scaffold_4	3156216	3159308	Eucgr.D00203.1	Hypothetical protein VITISV_012452 [Vitis vinifera]	0
														scaffold_4	3166593	3168671	Eucgr.D00205.1	Hypothetical protein VITISV_012452 [Vitis vinifera]	4.45539e-179
														scaffold_4	3175824	3178804	Eucgr.D00206.1	Hypothetical protein VITISV_012452 [Vitis vinifera]	0
														scaffold_4	3184394	3184815	Eucgr.D00207.1	Hypothetical protein EUGRSUZ_D00207 [Eucalyptus grandis]	2.04396e-84
														scaffold_4	3200240	3201687	Eucgr.D00208.1	Hypothetical protein VITISV_012452 [Vitis vinifera]	7.7118e-58
														scaffold_4	3207586	3211028	Eucgr.D00209.1	Hypothetical protein VITISV_012452 [Vitis vinifera]	0
														scaffold_4	3227438	3228739	Eucgr.D00210.1	Hypothetical protein VITISV_012452 [Vitis vinifera]	7.34677e-99
														scaffold_4	3239675	3240388	Eucgr.D00211.1	PREDICTED: flavonoid 3'-monooxygenase-like [Eucalyptus grandis]	2.87292e-143
														scaffold_4	3271567	3272080	Eucgr.D00212.1	Hypothetical protein EUGRSUZ_D00212 [Eucalyptus grandis]	3.86442e-96
														scaffold_4	3273583	3275741	Eucgr.D00213.1	Hypothetical protein VITISV_012452 [Vitis vinifera]	0
														scaffold_4	3314636	3316778	Eucgr.D00214.1	Hypothetical protein VITISV_012452 [Vitis vinifera]	0
														scaffold_4	3330768	3346430	Eucgr.D00215.1	Mgatp-energized glutathione s-conjugate pump, putative [Ricinus communis]	0
														scaffold_4	3376499	3376744	Eucgr.D00216.1	Hypothetical protein EUGRSUZ_D00216 [Eucalyptus grandis]	1.91795e-41
														scaffold_4	3385514	3391830	Eucgr.D00217.1	PREDICTED: ABC transporter C family member 2 [Vitis vinifera]	0
														scaffold_4	3392508	3399924	Eucgr.D00218.1	Mgatp-energized glutathione s-conjugate pump, putative [Ricinus communis]	0
														scaffold_4	3419204	3426279	Eucgr.D00219.1	PREDICTED: ABC transporter C family member 2 [Vitis vinifera]	0
														scaffold_4	3426857	3427469	Eucgr.D00220.1	Hypothetical protein EUGRSUZ_D00220 [Eucalyptus grandis]	8.35821e-81
														scaffold_4	3447050	3451233	Eucgr.D00222.1	Pentatricopeptide repeat-containing protein [Arabidopsis lyrata subsp. lyrata]	0
														scaffold_4	3470565	3493421	Eucgr.D00223.1	Mgatp-energized glutathione s-conjugate pump, putative [Ricinus communis]	0
														scaffold_4	3504834	3523037	Eucgr.D00224.1	Putative multidrug resistance-associated protein [Capsicum chinense]	0
														scaffold_4	3523377	3526220	Eucgr.D00225.1	Mgatp-energized glutathione s-conjugate pump, putative [Ricinus communis]	2.31764e-111
														scaffold_4	3540244	3556318	Eucgr.D00226.1	Mgatp-energized glutathione s-conjugate pump, putative [Ricinus communis]	0
														scaffold_4	3624970	3636288	Eucgr.D00228.1	Mgatp-energized glutathione s-conjugate pump, putative [Ricinus communis]	0
														scaffold_4	3704748	3717403	Eucgr.D00230.1	Mgatp-energized glutathione s-conjugate pump, putative [Ricinus communis]	0
														scaffold_4	3731005	3734721	Eucgr.D00231.1	PREDICTED: ABC transporter C family member 12-like isoform X1 [Eucalyptus grandis]	4.662e-139
														scaffold_4	3734755	3735687	Eucgr.D00232.1	Hypothetical protein EUGRSUZ_D00232 [Eucalyptus grandis]	7.15685e-43
														scaffold_4	3752988	3769949	Eucgr.D00233.1	Mgatp-energized glutathione s-conjugate pump, putative [Ricinus communis]	0
														scaffold_4	3776792	3777965	Eucgr.D00234.1	PREDICTED: photosystem I reaction center subunit psak, chloroplastic [Nicotiana sylvestris]	1.32376e-50
														scaffold_4	3779175	3780989	Eucgr.D00235.1	Serine-threonine protein kinase, plant-type, putative [Ricinus communis]	7.6719e-10
														scaffold_4	3781432	3784265	Eucgr.D00236.1	PREDICTED: pentatricopeptide repeat-containing protein At3g61360 [Vitis vinifera]	0
														scaffold_4	3796251	3799254	Eucgr.D00237.1	PREDICTED: probable LRR receptor-like serine/threonine-protein kinase At3g47570 [Eucalyptus grandis]	0
														scaffold_4	3848253	3851260	Eucgr.D00239.1	PREDICTED: probable LRR receptor-like serine/threonine-protein kinase At3g47570 [Eucalyptus grandis]	0
														scaffold_4	3903578	3906127	Eucgr.D00241.1	PREDICTED: probable LRR receptor-like serine/threonine-protein kinase At3g47570 [Eucalyptus grandis]	0
														scaffold_4	3911441	3914785	Eucgr.D00242.1	BRCT domain-containing family protein [Populus trichocarpa]	4.55099e-173
														scaffold_4	3921899	3925379	Eucgr.D00243.1	DNAJ heat shock N-terminal domain-containing family protein [Populus trichocarpa]	5.85178e-148
														scaffold_4	3929479	3929906	Eucgr.D00244.1	Hypothetical protein EUGRSUZ_D00244 [Eucalyptus grandis]	8.12711e-45
														scaffold_4	3934675	3943077	Eucgr.D00245.1	PREDICTED: probable phenylalanine--trna ligase alpha subunit isoform 1 [Glycine max]	0
														scaffold_4	3953217	3957055	Eucgr.D00246.1	PREDICTED: BAG family molecular chaperone regulator 3 [Vitis vinifera]	6.90619e-109
														scaffold_4	3963932	3966648	Eucgr.D00247.1	PREDICTED: mediator of RNA polymerase II transcription subunit 19a-like [Eucalyptus grandis]	2.52121e-82
														scaffold_4	3969815	3973241	Eucgr.D00248.1	PREDICTED: keratinocyte-associated protein 2 [Vitis vinifera]	2.9414e-52
														scaffold_4	3986148	3989695	Eucgr.D00249.1	PI [Acca sellowiana]	2.40972e-59
														scaffold_4	3992449	4002144	Eucgr.D00250.1	PREDICTED: LOW QUALITY PROTEIN: uncharacterized protein LOC104442524 [Eucalyptus grandis]	0
														scaffold_4	4007633	4010467	Eucgr.D00251.1	PREDICTED: LOW QUALITY PROTEIN: uncharacterized protein LOC104442524 [Eucalyptus grandis]	0
														scaffold_4	4017121	4019030	Eucgr.D00253.1	PREDICTED: phospholipase A1-Igamma1, chloroplastic [Eucalyptus grandis]	0
														scaffold_4	4025992	4031525	Eucgr.D00254.1	Hypothetical protein EUGRSUZ_D002542, partial [Eucalyptus grandis]	0
														scaffold_4	4060104	4072092	Eucgr.D00258.1	PREDICTED: probable 3-hydroxyisobutyrate dehydrogenase, mitochondrial isoform X1 [Vitis vinifera]	1.24724e-156
														scaffold_4	4105611	4111861	Eucgr.D00260.1	Early-responsive to dehydration stress family protein [Populus trichocarpa]	0
														scaffold_4	4138123	4152065	Eucgr.D00261.1	Early-responsive to dehydration stress family protein [Populus trichocarpa]	0
														scaffold_4	4168894	4177272	Eucgr.D00262.1	PREDICTED: uncharacterized protein LOC104440757 isoform X2 [Eucalyptus grandis]	0
														scaffold_4	4195913	4202651	Eucgr.D00263.1	PREDICTED: calcium-binding protein 39 isoform X1 [Vitis vinifera]	1.08857e-180
														scaffold_4	4224849	4232295	Eucgr.D00264.1	PREDICTED: auxin response factor 6 [Vitis vinifera]	0
														scaffold_4	4240829	4244465	Eucgr.D00265.1	PREDICTED: uncharacterized protein LOC100256651 isoform X1 [Vitis vinifera]	2.26497e-161
														scaffold_4	4275803	4279158	Eucgr.D00266.1	PREDICTED: uncharacterized protein LOC104442529 [Eucalyptus grandis]	1.5708e-163
														scaffold_4	4287350	4288718	Eucgr.D00267.1	Hypothetical protein EUGRSUZ_D00267 [Eucalyptus grandis]	1.04933e-120
														scaffold_4	4289149	4300457	Eucgr.D00268.1	Hypothetical protein EUGRSUZ_D00268 [Eucalyptus grandis]	0
														scaffold_4	4309051	4312672	Eucgr.D00269.1	PREDICTED: B3 domain-containing transcription factor VRN1-like [Eucalyptus grandis]	0
														scaffold_4	4315758	4319836	Eucgr.D00270.1	Unnamed protein product [Vitis vinifera]	2.6451e-114
														scaffold_4	4342479	4345569	Eucgr.D00271.1	PREDICTED: uncharacterized protein LOC100249766 [Vitis vinifera]	2.94385e-123
														scaffold_4	4348957	4355426	Eucgr.D00272.1	PREDICTED: CBL-interacting protein kinase 04 isoform X1 [Vitis vinifera]	0
														scaffold_4	4391317	4391938	Eucgr.D00273.1	Uncharacterized protein [Arabidopsis thaliana]	8.85411e-07
														scaffold_4	4437576	4437896	Eucgr.D00275.1	Hypothetical protein EUGRSUZ_D00275 [Eucalyptus grandis]	3.71231e-45
														scaffold_4	4454394	4455057	Eucgr.D00276.1	Dirigent-like protein DIR5 [Arabidopsis thaliana]	2.65536e-57
														scaffold_4	4466586	4471848	Eucgr.D00277.1	PREDICTED: pentatricopeptide repeat-containing protein At1g02060, chloroplastic [Vitis vinifera]	0
														scaffold_4	4473700	4479214	Eucgr.D00278.1	PREDICTED: endoplasmic reticulum oxidoreductin-1-like [Vitis vinifera]	0
														scaffold_4	4500075	4503065	Eucgr.D00281.1	Adenosylhomocysteinase, putative [Ricinus communis]	0
														scaffold_4	4520625	4524937	Eucgr.D00282.1	PREDICTED: uncharacterized protein LOC100258470 isoform X3 [Vitis vinifera]	7.09054e-96
														scaffold_4	4567350	4570437	Eucgr.D00284.1	PREDICTED: F-box protein At5g46170 [Eucalyptus grandis]	0
														scaffold_4	4567391	4568491	Eucgr.D00285.1	Hypothetical protein EUGRSUZ_D00285 [Eucalyptus grandis]	2.49774e-61
														scaffold_4	4596416	4600234	Eucgr.D00286.1	PREDICTED: F-box protein At5g46170-like [Eucalyptus grandis]	0
														scaffold_4	4603712	4612115	Eucgr.D00287.1	Ornithine aminotransferase, putative [Ricinus communis]	0
														scaffold_4	4620454	4624979	Eucgr.D00288.1	Glycolate oxidase [Gossypium hirsutum]	0
														scaffold_4	4634565	4636570	Eucgr.D00289.1	PREDICTED: protein TIFY 5A [Eucalyptus grandis]	5.55648e-72
														scaffold_4	4658639	4659514	Eucgr.D00290.1	Hypothetical protein EUGRSUZ_D00290 [Eucalyptus grandis]	6.59491e-45
														scaffold_4	4712355	4714151	Eucgr.D00291.1	Hypothetical protein CICLE_v10014639mg [Citrus clementina]	0
WD56	Ur_LG6	64.145	55	63.445	65.926	2.481	22.2		3.44461e+07	3.50869e+07	640778	85.8		scaffold_6	34497904	34500724	Eucgr.F02488.1	Cytochrome P450, putative [Ricinus communis]	0
														scaffold_6	34521345	34523994	Eucgr.F02489.1	PREDICTED: cytokinin hydroxylase [Vitis vinifera]	0
														scaffold_6	34535645	34543455	Eucgr.F02490.1	PREDICTED: KH domain-containing protein At4g18375 [Vitis vinifera]	0
														scaffold_6	34547463	34551757	Eucgr.F02491.1	Unnamed protein product [Vitis vinifera]	0
														scaffold_6	34553373	34554830	Eucgr.F02492.1	PREDICTED: LOB domain-containing protein 41-like [Eucalyptus grandis]	6.92749e-131
														scaffold_6	34564718	34567281	Eucgr.F02493.1	PREDICTED: uncharacterized protein LOC104449428 [Eucalyptus grandis]	1.41555e-116
														scaffold_6	34577593	34583426	Eucgr.F02494.1	Predicted protein [Populus trichocarpa]	1.84877e-169
														scaffold_6	34586941	34593108	Eucgr.F02495.1	Predicted protein [Populus trichocarpa]	9.44957e-66
														scaffold_6	34595116	34598925	Eucgr.F02496.1	Predicted protein [Populus trichocarpa]	3.0554e-100
														scaffold_6	34601606	34604112	Eucgr.F02497.3	Uncharacterized protein LOC100500684 [Glycine max]	1.20521e-119
														scaffold_6	34607037	34611483	Eucgr.F02498.1	Predicted protein [Populus trichocarpa]	0
														scaffold_6	34620316	34625133	Eucgr.F02499.1	Hypothetical protein PRUPE_ppa007160mg [Prunus persica]	2.41294e-144
														scaffold_6	34641515	34643919	Eucgr.F02500.1	S-locus lectin protein kinase family protein, putative isoform 2 [Theobroma cacao]	0
														scaffold_6	34655520	34656342	Eucgr.F02501.1	No significant match	-
														scaffold_6	34656676	34661402	Eucgr.F02502.2	Hypothetical protein PRUPE_ppa010855mg [Prunus persica]	2.63864e-117
														scaffold_6	34665842	34666830	Eucgr.F02503.1	Uncharacterized protein isoform 1 [Theobroma cacao]	4.85574e-20
														scaffold_6	34668422	34672440	Eucgr.F02504.1	Peptidyl-trna hydrolase family protein isoform 1 [Theobroma cacao]	8.96223e-126
														scaffold_6	34685899	34692570	Eucgr.F02506.1	Unknown [Populus trichocarpa]	0
														scaffold_6	34694951	34701251	Eucgr.F02507.1	Plastid hexose transporter isoform 2 [Theobroma cacao]	0
														scaffold_6	34706220	34710452	Eucgr.F02508.2	Unnamed protein product [Vitis vinifera]	9.4215e-139
														scaffold_6	34712120	34715340	Eucgr.F02509.1	Hypothetical protein PRUPE_ppa017977mg, partial [Prunus persica]	0
														scaffold_6	34720071	34722345	Eucgr.F02510.1	Hypothetical protein PRUPE_ppa017977mg, partial [Prunus persica]	0
														scaffold_6	34728273	34733446	Eucgr.F02511.1	Predicted: probable receptor-like protein kinase At1g67000-like [Fragaria vesca subsp. vesca]	1.43146e-156
														scaffold_6	34756717	34757781	Eucgr.F02512.1	Predicted: probable receptor-like protein kinase At1g67000-like [Vitis vinifera]	9.78825e-132
														scaffold_6	34773213	34775857	Eucgr.F02514.1	PR5-like receptor kinase, putative [Theobroma cacao]	3.28683e-146
														scaffold_6	34781269	34787803	Eucgr.F02516.1	Serine/threonine kinase, putative [Ricinus communis]	0
														scaffold_6	34794935	34801860	Eucgr.F02517.2	Hypothetical protein PRUPE_ppa002429mg [Prunus persica]	0
														scaffold_6	34804334	34805570	Eucgr.F02518.1	Hypothetical protein POPTR_0005s15380g [Populus trichocarpa]	3.12595e-55
														scaffold_6	34809156	34810651	Eucgr.F02519.1	Predicted: protein PRD1-like [Fragaria vesca subsp. vesca]	2.28571e-21
														scaffold_6	34814018	34815772	Eucgr.F02520.1	PR5-like receptor kinase, putative [Theobroma cacao]	2.42481e-111
														scaffold_6	34817097	34818538	Eucgr.F02521.1	Predicted protein [Populus trichocarpa]	7.99057e-21
														scaffold_6	34826070	34829579	Eucgr.F02523.1	Predicted: gibberellin 20 oxidase 2 [Vitis vinifera]	2.58305e-137
														scaffold_6	34840649	34843297	Eucgr.F02524.1	Predicted: gibberellin 20 oxidase 2 [Vitis vinifera]	2.56006e-128
														scaffold_6	34847338	34848492	Eucgr.F02525.1	Conserved Hypothetical protein [Ricinus communis]	3.77263e-17
														scaffold_6	34914534	34915192	Eucgr.F02526.1	No significant match	-
														scaffold_6	34915772	34919088	Eucgr.F02527.1	Hypothetical protein PRUPE_ppa012974mg [Prunus persica]	5.14755e-95
														scaffold_6	34919582	34920341	Eucgr.F02528.1	Conserved Hypothetical protein [Ricinus communis]	5.64136e-59
														scaffold_6	34948311	34950829	Eucgr.F02531.1	Predicted: probable polygalacturonase At3g15720-like [Glycine max]	0
														scaffold_6	34958575	34963765	Eucgr.F02533.1	Hypothetical protein VITISV_027841 [Vitis vinifera]	1.29709e-140
														scaffold_6	34989740	34991901	Eucgr.F02534.1	PREDICTED: DCC family protein At1g52590, chloroplastic [Vitis vinifera]	1.9205e-88
														scaffold_6	34992890	34996771	Eucgr.F02535.1	PREDICTED: signal peptidase complex catalytic subunit SEC11A [Vitis vinifera]	1.32819e-118
														scaffold_6	34997019	35000230	Eucgr.F02536.1	PREDICTED: uncharacterized protein At1g04910 isoform X1 [Eucalyptus grandis]	0
														scaffold_6	35001338	35004194	Eucgr.F02537.1	Uncharacterized protein LOC100527472 [Glycine max]	3.93506e-66
														scaffold_6	35008604	35010034	Eucgr.F02538.1	Lactoylglutathione lyase, putative [Ricinus communis]	6.53418e-99
														scaffold_6	35027135	35030484	Eucgr.F02539.1	PREDICTED: peptide deformylase 1A, chloroplastic/mitochondrial [Jatropha curcas]	1.11707e-119
														scaffold_6	35029589	35030459	Eucgr.F02540.1	PREDICTED: peptide deformylase 1A, chloroplastic/mitochondrial [Jatropha curcas]	1.31227e-38
														scaffold_6	35030917	35031365	Eucgr.F02541.1	No significant match	-
														scaffold_6	35032237	35032687	Eucgr.F02542.1	Hypothetical protein EUGRSUZ_F02542 [Eucalyptus grandis]	9.2251e-56
														scaffold_6	35033134	35034082	Eucgr.F02543.1	PREDICTED: uncharacterized protein At1g15400 [Eucalyptus grandis]	1.66995e-58
														scaffold_6	35038975	35041800	Eucgr.F02544.1	GINS complex subunit 1 [Zea mays]	3.66952e-75
														scaffold_6	35044071	35045465	Eucgr.F02545.1	Ubiquitin-protein ligase, putative [Ricinus communis]	3.24913e-112
														scaffold_6	35047102	35049058	Eucgr.F02546.1	PREDICTED: uncharacterized protein LOC100244693 [Vitis vinifera]	2.75288e-63
														scaffold_6	35060648	35061767	Eucgr.F02548.1	Zinc finger family protein [Populus trichocarpa]	6.40348e-63
														scaffold_6	35067041	35068087	Eucgr.F02549.1	Late embryogenesis abundant family protein [Populus trichocarpa]	7.93885e-13
														scaffold_6	35073067	35076455	Eucgr.F02550.1	PREDICTED: acyl-protein thioesterase 2 [Jatropha curcas]	2.32966e-143
WD56	Ur_LG8	49.248	208	48.248	51.548	3.300	63.0		13742431	16432492	2690061	77.3		scaffold_8	13771089	13772633	Eucgr.H01137.1	PREDICTED: cytochrome P450 89A2-like [Eucalyptus grandis]	0
														scaffold_8	13787150	13788652	Eucgr.H01138.1	PREDICTED: cytochrome P450 89A2-like [Eucalyptus grandis]	0
														scaffold_8	13805977	13807535	Eucgr.H01140.1	Hypothetical protein EUGRSUZ_H01140 [Eucalyptus grandis]	0
														scaffold_8	13834117	13835008	Eucgr.H01141.1	Hypothetical protein EUGRSUZ_H01141 [Eucalyptus grandis]	3.95827e-23
														scaffold_8	13845442	13846924	Eucgr.H01142.1	Hypothetical protein EUGRSUZ_H01142 [Eucalyptus grandis]	0
														scaffold_8	13868661	13870211	Eucgr.H01143.1	PREDICTED: cytochrome P450 89A2-like [Eucalyptus grandis]	0
														scaffold_8	13874579	13876134	Eucgr.H01144.1	Hypothetical protein EUGRSUZ_H01144 [Eucalyptus grandis]	0
														scaffold_8	13883718	13885397	Eucgr.H01145.1	PREDICTED: cytochrome P450 89A2-like [Eucalyptus grandis]	0
														scaffold_8	13902256	13903791	Eucgr.H01146.1	PREDICTED: cytochrome P450 89A2-like [Eucalyptus grandis]	0
														scaffold_8	13908207	13909591	Eucgr.H01147.1	PREDICTED: cytochrome P450 89A2-like [Eucalyptus grandis]	9.05957e-170
														scaffold_8	13913508	13915025	Eucgr.H01148.1	PREDICTED: cytochrome P450 89A2-like [Eucalyptus grandis]	0
														scaffold_8	13916492	13917037	Eucgr.H01149.1	Hypothetical protein EUGRSUZ_H01149 [Eucalyptus grandis]	2.7822e-48
														scaffold_8	13918468	13921481	Eucgr.H01150.1	APO protein 3, mitochondrial precursor, putative [Ricinus communis]	0
														scaffold_8	13923023	13925098	Eucgr.H01151.1	Conserved hypothetical protein [Ricinus communis]	1.10071e-65
														scaffold_8	13932865	13936721	Eucgr.H01152.1	PREDICTED: probable E3 ubiquitin-protein ligase BAH1-like 1 [Vitis vinifera]	4.1734e-177
														scaffold_8	13937394	13939501	Eucgr.H01153.1	Uncharacterized protein [Arabidopsis thaliana]	4.88696e-71
														scaffold_8	13942487	13944359	Eucgr.H01154.1	Hypothetical protein POPTR_0001s38900g [Populus trichocarpa]	4.53532e-117
														scaffold_8	13947762	13953430	Eucgr.H01156.1	Uncharacterized protein LOC100795320 [Glycine max]	2.48627e-133
														scaffold_8	13955425	13971094	Eucgr.H01157.1	PREDICTED: uncharacterized protein LOC104456788 isoform X1 [Eucalyptus grandis]	0
														scaffold_8	13981612	13986329	Eucgr.H01158.1	PREDICTED: translocase of chloroplast 159, chloroplastic [Vitis vinifera]	0
														scaffold_8	13988004	13990430	Eucgr.H01159.1	PREDICTED: alkylated DNA repair protein alkb homolog 8 [Vitis vinifera]	1.78104e-102
														scaffold_8	13993378	13998867	Eucgr.H01160.1	Unknown [Populus trichocarpa]	2.39351e-176
														scaffold_8	14000450	14000842	Eucgr.H01161.1	PREDICTED: rapid alkalinization factor [Vitis vinifera]	1.22557e-33
														scaffold_8	14021291	14026608	Eucgr.H01162.1	PREDICTED: protein LOW PSII ACCUMULATION 1, chloroplastic isoform X1 [Vitis vinifera]	0
														scaffold_8	14023294	14023551	Eucgr.H01163.1	Hypothetical protein EUGRSUZ_H01163 [Eucalyptus grandis]	6.03451e-44
														scaffold_8	14029261	14031152	Eucgr.H01164.1	Hypothetical protein POPTR_0001s38900g [Populus trichocarpa]	1.79053e-133
														scaffold_8	14033971	14035291	Eucgr.H01165.1	Hypothetical protein EUGRSUZ_H011651, partial [Eucalyptus grandis]	1.00176e-178
														scaffold_8	14040157	14041494	Eucgr.H01166.1	Phi class glutathione S-transferase protein [Bruguiera gymnorhiza]	1.22315e-96
														scaffold_8	14051395	14053370	Eucgr.H01167.1	Glutathione S-transferase 1 family protein [Populus trichocarpa]	3.83017e-105
														scaffold_8	14061152	14061364	Eucgr.H01168.1	Hypothetical protein VITISV_021264 [Vitis vinifera]	1.02701e-12
														scaffold_8	14065968	14067494	Eucgr.H01169.1	Phi class glutathione S-transferase protein [Bruguiera gymnorhiza]	1.78692e-111
														scaffold_8	14079151	14080514	Eucgr.H01172.1	Phi class glutathione S-transferase protein [Bruguiera gymnorhiza]	8.45132e-108
														scaffold_8	14083605	14084594	Eucgr.H01173.1	Phi class glutathione S-transferase protein [Bruguiera gymnorhiza]	1.23229e-101
														scaffold_8	14092717	14094223	Eucgr.H01174.1	Glutathione S-transferase 1 family protein [Populus trichocarpa]	5.23819e-107
														scaffold_8	14096287	14097746	Eucgr.H01175.1	Hypothetical protein EUGRSUZ_H01175 [Eucalyptus grandis]	3.13804e-124
														scaffold_8	14102294	14110558	Eucgr.H01176.1	Glutathione S-transferase 1 family protein [Populus trichocarpa]	1.80027e-108
														scaffold_8	14123540	14126511	Eucgr.H01177.1	Hypothetical protein EUGRSUZ_H01177 [Eucalyptus grandis]	0
														scaffold_8	14148540	14151589	Eucgr.H01178.1	PREDICTED: wee1-like protein kinase [Vitis vinifera]	4.95565e-175
														scaffold_8	14153328	14154611	Eucgr.H01179.1	No significant match	-
														scaffold_8	14156833	14157458	Eucgr.H01180.1	Uncharacterized protein LOC100306140 [Glycine max]	2.8979e-110
														scaffold_8	14160096	14161141	Eucgr.H01181.1	Hypothetical protein ARALYDRAFT_887446 [Arabidopsis lyrata subsp. lyrata]	1.55775e-15
														scaffold_8	14162494	14165100	Eucgr.H01182.1	PREDICTED: wee1-like protein kinase [Vitis vinifera]	1.93992e-177
														scaffold_8	14169294	14170354	Eucgr.H01183.1	Phi class glutathione S-transferase protein [Bruguiera gymnorhiza]	1.82644e-77
														scaffold_8	14171113	14171391	Eucgr.H01184.1	Ribosomal protein S12 (chloroplast) [Datura stramonium]	1.0763e-57
														scaffold_8	14184941	14187956	Eucgr.H01185.1	PREDICTED: wee1-like protein kinase [Vitis vinifera]	4.47967e-141
														scaffold_8	14196673	14203896	Eucgr.H01186.1	Potassium transporter, putative [Ricinus communis]	0
														scaffold_8	14252651	14258721	Eucgr.H01187.1	Potassium transporter, putative [Ricinus communis]	0
														scaffold_8	14273123	14280504	Eucgr.H01188.1	Potassium transporter, putative [Ricinus communis]	0
														scaffold_8	14300684	14302680	Eucgr.H01189.1	Hypothetical protein VITISV_021316 [Vitis vinifera]	2.66777e-67
														scaffold_8	14317443	14320977	Eucgr.H01190.1	Nucleic acid binding protein, putative [Ricinus communis]	5.12472e-138
														scaffold_8	14323668	14330726	Eucgr.H01191.1	Homeobox protein LUMINIDEPENDENS, putative [Ricinus communis]	2.36727e-173
														scaffold_8	14330737	14332709	Eucgr.H01192.1	Hypothetical protein EUGRSUZ_H01192 [Eucalyptus grandis]	1.15802e-126
														scaffold_8	14334190	14343967	Eucgr.H01193.1	PREDICTED: peroxisome biogenesis protein 6 isoform X1 [Vitis vinifera]	0
														scaffold_8	14334792	14335200	Eucgr.H01194.1	No significant match	-
														scaffold_8	14345273	14351809	Eucgr.H01195.1	PREDICTED: peptide chain release factor APG3, chloroplastic [Vitis vinifera]	0
														scaffold_8	14357707	14364096	Eucgr.H01196.1	Nucleic acid binding protein, putative [Ricinus communis]	0
														scaffold_8	14364982	14368230	Eucgr.H01197.1	Hypothetical protein POPTR_0014s12800g [Populus trichocarpa]	0
														scaffold_8	14368747	14371072	Eucgr.H01198.1	Uncharacterized protein [Arabidopsis thaliana]	1.8257e-19
														scaffold_8	14373386	14373783	Eucgr.H01199.1	Glutaredoxin family protein [Arabidopsis lyrata subsp. lyrata]	2.66528e-41
														scaffold_8	14394613	14394924	Eucgr.H01200.1	Glutaredoxin family protein [Arabidopsis lyrata subsp. lyrata]	6.8223e-42
														scaffold_8	14425785	14426096	Eucgr.H01201.1	Glutaredoxin family protein [Arabidopsis lyrata subsp. lyrata]	4.9678e-41
														scaffold_8	14479776	14480623	Eucgr.H01202.1	PREDICTED: glutaredoxin-C13 [Vitis vinifera]	3.80982e-48
														scaffold_8	14510386	14516590	Eucgr.H01203.1	PREDICTED: RING finger and CHY zinc finger domain-containing protein 1 [Vitis vinifera]	1.15361e-127
														scaffold_8	14519378	14523844	Eucgr.H01204.1	Hypothetical protein RCOM_0555710 [Ricinus communis]	2.11043e-61
														scaffold_8	14524046	14526757	Eucgr.H01205.1	PREDICTED: CASP-like protein 1E1 [Vitis vinifera]	2.74634e-30
														scaffold_8	14532629	14536506	Eucgr.H01207.1	Hypothetical protein VITISV_036656 [Vitis vinifera]	2.22554e-28
														scaffold_8	14537814	14538918	Eucgr.H01208.1	Hypothetical protein EUGRSUZ_H01208 [Eucalyptus grandis]	1.02322e-16
														scaffold_8	14541244	14545156	Eucgr.H01209.1	PREDICTED: tubby-like F-box protein 3 [Vitis vinifera]	0
														scaffold_8	14551183	14559928	Eucgr.H01210.1	PREDICTED: nhx1 antiporter isoform X1 [Vitis vinifera]	0
														scaffold_8	14563051	14566143	Eucgr.H01211.1	Uncharacterized protein LOC101309411 [Fragaria vesca]	4.46995e-150
														scaffold_8	14567216	14579423	Eucgr.H01212.1	Serine endopeptidase degp2, putative [Ricinus communis]	0
														scaffold_8	14598948	14604723	Eucgr.H01214.1	Shikimate dehydrogenase, putative [Ricinus communis]	0
														scaffold_8	14606184	14610729	Eucgr.H01215.1	PREDICTED: mitochondrial substrate carrier family protein ucpb [Vitis vinifera]	5.119e-137
														scaffold_8	14630170	14637261	Eucgr.H01216.1	RNA binding protein, putative [Ricinus communis]	0
														scaffold_8	14642136	14642638	Eucgr.H01217.1	No significant match	-
														scaffold_8	14643241	14646095	Eucgr.H01218.1	Putative peroxidase [Cinnamomum micranthum f. kanehirae]	4.11291e-163
														scaffold_8	14679365	14684369	Eucgr.H01219.1	PREDICTED: fatty acyl-coa reductase 3 [Vitis vinifera]	7.04019e-144
														scaffold_8	14718594	14725755	Eucgr.H01220.1	PREDICTED: fatty acyl-coa reductase 3 [Vitis vinifera]	1.89603e-160
														scaffold_8	14748477	14751400	Eucgr.H01221.1	Oxidoreductase, putative [Ricinus communis]	6.78728e-67
														scaffold_8	14799314	14804151	Eucgr.H01222.1	PREDICTED: fatty acyl-coa reductase 3 [Vitis vinifera]	5.95596e-139
														scaffold_8	14828755	14830455	Eucgr.H01224.1	PREDICTED: fatty acyl-coa reductase 3 [Vitis vinifera]	4.28804e-72
														scaffold_8	14838039	14840693	Eucgr.H01225.1	Hypothetical protein EUGRSUZ_H01225 [Eucalyptus grandis]	2.61798e-85
														scaffold_8	14871617	14872681	Eucgr.H01226.1	Hypothetical protein EUGRSUZ_H01226 [Eucalyptus grandis]	0
														scaffold_8	14908407	14912663	Eucgr.H01227.1	PREDICTED: fatty acyl-coa reductase 3 [Vitis vinifera]	2.13734e-157
														scaffold_8	14939250	14941694	Eucgr.H01228.1	PREDICTED: uncharacterized protein LOC100256785 [Vitis vinifera]	2.37418e-62
														scaffold_8	14943589	14944611	Eucgr.H01229.1	Hypothetical protein EUGRSUZ_H01229 [Eucalyptus grandis]	0
														scaffold_8	14951603	14953050	Eucgr.H01230.1	PREDICTED: UPF0496 protein At5g66675-like [Eucalyptus grandis]	0
														scaffold_8	14975953	14976816	Eucgr.H01231.1	Hypothetical protein EUGRSUZ_H01231 [Eucalyptus grandis]	1.03362e-177
														scaffold_8	15004178	15005683	Eucgr.H01233.1	Hypothetical protein EUGRSUZ_H01233 [Eucalyptus grandis]	0
														scaffold_8	15019086	15020880	Eucgr.H01234.1	PREDICTED: UPF0496 protein 1-like [Eucalyptus grandis]	0
														scaffold_8	15030908	15033393	Eucgr.H01235.1	Geranylgeranyl pyrophosphate synthase [Elaeagnus umbellata]	1.64305e-173
														scaffold_8	15043128	15045645	Eucgr.H01236.1	Geranylgeranyl pyrophosphate synthase [Elaeagnus umbellata]	4.01256e-166
														scaffold_8	15047022	15052046	Eucgr.H01237.1	Ubiquitin-conjugating enzyme m, putative [Ricinus communis]	3.01197e-111
														scaffold_8	15052108	15056205	Eucgr.H01238.1	PREDICTED: uncharacterized protein LOC100254794 isoform X1 [Vitis vinifera]	0
														scaffold_8	15067540	15070008	Eucgr.H01239.1	Hypothetical protein POPTR_0007s12370g [Populus trichocarpa]	5.5199e-125
														scaffold_8	15079058	15080698	Eucgr.H01240.1	UTP-glucose glucosyltransferase family protein [Populus trichocarpa]	2.50294e-155
														scaffold_8	15089010	15091124	Eucgr.H01241.1	UTP-glucose glucosyltransferase family protein [Populus trichocarpa]	0
														scaffold_8	15095317	15097471	Eucgr.H01242.1	UTP-glucose glucosyltransferase family protein [Populus trichocarpa]	0
														scaffold_8	15101149	15102612	Eucgr.H01243.1	UDP-glucoronosyl/UDP-glucosyl transferase family protein [Populus trichocarpa]	1.3776e-120
														scaffold_8	15111072	15113409	Eucgr.H01244.1	PREDICTED: anthocyanidin 3-O-glucosyltransferase 5-like [Eucalyptus grandis]	0
														scaffold_8	15137546	15139309	Eucgr.H01245.1	UTP-glucose glucosyltransferase family protein [Populus trichocarpa]	3.2704e-152
														scaffold_8	15152487	15154616	Eucgr.H01247.1	Hypothetical protein EUGRSUZ_H01247 [Eucalyptus grandis]	0
														scaffold_8	15185233	15187074	Eucgr.H01249.1	UDP-glucoronosyl/UDP-glucosyl transferase family protein [Populus trichocarpa]	0
														scaffold_8	15193123	15194568	Eucgr.H01250.1	UDP-glucoronosyl/UDP-glucosyl transferase family protein [Populus trichocarpa]	0
														scaffold_8	15203865	15205253	Eucgr.H01251.1	UDP-glucoronosyl/UDP-glucosyl transferase family protein [Populus trichocarpa]	0
														scaffold_8	15211878	15213339	Eucgr.H01252.1	UDP-glucoronosyl/UDP-glucosyl transferase family protein [Populus trichocarpa]	0
														scaffold_8	15215036	15218719	Eucgr.H01253.1	PREDICTED: proteasome subunit beta type-4 [Vitis vinifera]	1.03029e-152
														scaffold_8	15245329	15247026	Eucgr.H01254.1	Homeobox-leucine zipper family protein [Populus trichocarpa]	4.52375e-51
														scaffold_8	15284129	15289839	Eucgr.H01256.1	Hypothetical protein POPTR_0007s12460g [Populus trichocarpa]	4.08753e-119
														scaffold_8	15290795	15292625	Eucgr.H01257.1	Hypothetical protein POPTR_0007s12480g [Populus trichocarpa]	5.25397e-157
														scaffold_8	15292785	15293178	Eucgr.H01258.1	Hypothetical protein EUGRSUZ_H01258 [Eucalyptus grandis]	3.90644e-36
														scaffold_8	15308445	15312017	Eucgr.H01259.1	Protein phosphatase 2c, putative [Ricinus communis]	1.04555e-136
														scaffold_8	15314890	15323957	Eucgr.H01260.1	PREDICTED: DNA-directed RNA polymerase III subunit RPC5 isoform X2 [Vitis vinifera]	0
														scaffold_8	15330605	15332230	Eucgr.H01261.1	PREDICTED: probable polyol transporter 6 isoform X1 [Vitis vinifera]	0
														scaffold_8	15339667	15341106	Eucgr.H01262.1	PREDICTED: probable polyol transporter 6 isoform X1 [Vitis vinifera]	0
														scaffold_8	15363673	15367307	Eucgr.H01264.1	Unnamed protein product [Vitis vinifera]	8.61915e-58
														scaffold_8	15368988	15373400	Eucgr.H01265.1	PREDICTED: uncharacterized protein LOC100256546 [Vitis vinifera]	0
														scaffold_8	15382464	15389331	Eucgr.H01267.1	U1 small nuclear ribonucleoprotein 70 kda, putative [Ricinus communis]	9.5429e-129
														scaffold_8	15394914	15399681	Eucgr.H01268.1	Conserved hypothetical protein [Ricinus communis]	0
														scaffold_8	15402865	15411722	Eucgr.H01269.1	PREDICTED: vam6/Vps39-like protein [Vitis vinifera]	0
														scaffold_8	15411967	15412851	Eucgr.H01270.1	PREDICTED: protein N-lysine methyltransferase METTL21A [Eucalyptus grandis]	3.02751e-144
														scaffold_8	15419438	15421319	Eucgr.H01271.1	50S ribosomal protein L6, putative [Ricinus communis]	9.97499e-57
														scaffold_8	15429168	15429953	Eucgr.H01273.1	Hypothetical protein EUGRSUZ_H01273 [Eucalyptus grandis]	5.51792e-73
														scaffold_8	15450000	15450377	Eucgr.H01274.1	Hypothetical protein EUGRSUZ_H01274 [Eucalyptus grandis]	1.68923e-51
														scaffold_8	15466339	15467037	Eucgr.H01275.1	Hypothetical protein EUGRSUZ_H01275 [Eucalyptus grandis]	2.82381e-89
														scaffold_8	15487066	15490930	Eucgr.H01277.1	Abhydrolase domain containing, putative [Ricinus communis]	1.06148e-168
														scaffold_8	15490431	15496588	Eucgr.H01278.1	PREDICTED: sugar transporter ERD6-like 6 [Vitis vinifera]	0
														scaffold_8	15501450	15502489	Eucgr.H01279.1	DNA-3-methyladenine glycosylase, putative [Ricinus communis]	4.20124e-85
														scaffold_8	15515910	15518380	Eucgr.H01281.1	PREDICTED: uncharacterized protein LOC100247271 [Vitis vinifera]	2.27761e-28
														scaffold_8	15530707	15532452	Eucgr.H01283.1	Zinc finger-homeodomain protein [Medicago truncatula]	1.73298e-06
														scaffold_8	15542366	15542660	Eucgr.H01285.1	Hypothetical protein EUGRSUZ_H01285 [Eucalyptus grandis]	1.4297e-26
														scaffold_8	15542797	15543465	Eucgr.H01286.1	Pentatricopeptide repeat-containing protein [Medicago truncatula]	6.38815e-66
														scaffold_8	15545032	15547354	Eucgr.H01287.1	Thylakoid lumenal 21.5 kda protein, chloroplast precursor, putative [Ricinus communis]	2.51045e-121
														scaffold_8	15550685	15553694	Eucgr.H01288.1	Putative nodulin protein [Gossypium hirsutum]	1.36682e-162
														scaffold_8	15571892	15572269	Eucgr.H01289.1	Hypothetical protein EUGRSUZ_H01289, partial [Eucalyptus grandis]	7.46409e-89
														scaffold_8	15602198	15602785	Eucgr.H01290.1	Hypothetical protein EUGRSUZ_H01290 [Eucalyptus grandis]	7.11526e-60
														scaffold_8	15613187	15613615	Eucgr.H01291.1	Hypothetical protein EUGRSUZ_H01291, partial [Eucalyptus grandis]	1.26381e-59
														scaffold_8	15616925	15617543	Eucgr.H01292.1	PREDICTED: uncharacterized protein LOC104416483 [Eucalyptus grandis]	2.79424e-75
														scaffold_8	15619249	15619518	Eucgr.H01293.1	Hypothetical protein EUGRSUZ_H01293 [Eucalyptus grandis]	9.63087e-50
														scaffold_8	15645059	15647819	Eucgr.H01294.1	Hypothetical protein VITISV_040623 [Vitis vinifera]	0
														scaffold_8	15654433	15655044	Eucgr.H01295.1	Hypothetical protein EUGRSUZ_H01295 [Eucalyptus grandis]	1.18653e-119
														scaffold_8	15663894	15664256	Eucgr.H01296.1	Hypothetical protein EUGRSUZ_H01296 [Eucalyptus grandis]	1.74082e-82
														scaffold_8	15673267	15673725	Eucgr.H01298.1	Probable atpase [Eucalyptus cinerea]	3.82758e-91
														scaffold_8	15691098	15694892	Eucgr.H01299.1	Nodulin-like protein [Gossypium hirsutum]	1.15348e-145
														scaffold_8	15714570	15714929	Eucgr.H01302.1	PREDICTED: uncharacterized protein LOC104416488 [Eucalyptus grandis]	7.67183e-85
														scaffold_8	15717880	15721638	Eucgr.H01303.1	Nodulin-like protein [Gossypium hirsutum]	2.09333e-140
														scaffold_8	15724424	15727950	Eucgr.H01304.1	Zinc finger protein, putative [Ricinus communis]	1.36393e-180
														scaffold_8	15729162	15731383	Eucgr.H01305.1	PREDICTED: pentatricopeptide repeat-containing protein At1g56690, mitochondrial-like [Eucalyptus grandis]	0
														scaffold_8	15736090	15739745	Eucgr.H01306.1	PREDICTED: glucose-6-phosphate 1-dehydrogenase 4, chloroplastic isoform X2 [Vitis vinifera]	0
														scaffold_8	15743411	15747841	Eucgr.H01307.1	Pyroglutamyl-peptidase I, putative [Ricinus communis]	1.04225e-120
														scaffold_8	15751655	15752806	Eucgr.H01308.1	Polygalacturonase precursor, putative [Ricinus communis]	1.91042e-135
														scaffold_8	15776071	15776634	Eucgr.H01309.1	Hypothetical protein EUGRSUZ_H01309 [Eucalyptus grandis]	2.54558e-133
														scaffold_8	15871496	15873358	Eucgr.H01311.1	Mitogen-activated protein kinase 4 [Populus trichocarpa]	4.87708e-34
														scaffold_8	15904152	15909243	Eucgr.H01313.1	Glycogen synthase kinase [Glycine max]	0
														scaffold_8	15910666	15916441	Eucgr.H01314.1	PREDICTED: probable receptor-like protein kinase At2g42960 [Vitis vinifera]	0
														scaffold_8	15911902	15913214	Eucgr.H01315.1	PREDICTED: probable receptor-like protein kinase At2g42960 [Vitis vinifera]	3.76922e-26
														scaffold_8	15926739	15929087	Eucgr.H01316.1	Unnamed protein product [Vitis vinifera]	1.45882e-50
														scaffold_8	15930462	15935234	Eucgr.H01317.1	PREDICTED: myosin-11-like isoform X1 [Eucalyptus grandis]	0
														scaffold_8	15952748	15956533	Eucgr.H01318.1	Nucleic acid binding protein, putative [Ricinus communis]	0
														scaffold_8	15959494	15962190	Eucgr.H01319.1	PREDICTED: pentatricopeptide repeat-containing protein At1g06580-like [Eucalyptus grandis]	0
														scaffold_8	15963723	15966691	Eucgr.H01320.1	Hypothetical protein VITISV_037761 [Vitis vinifera]	0
														scaffold_8	15987471	15987830	Eucgr.H01321.1	Hypothetical protein EUGRSUZ_H01321 [Eucalyptus grandis]	8.04946e-39
														scaffold_8	15993259	15993487	Eucgr.H01322.1	Hypothetical protein EUGRSUZ_H01322, partial [Eucalyptus grandis]	1.32697e-44
														scaffold_8	15994850	15995092	Eucgr.H01323.1	PREDICTED: uncharacterized protein LOC1044569+S68400 [Eucalyptus grandis]	2.05342e-34
														scaffold_8	16011537	16011788	Eucgr.H01324.1	Hypothetical protein EUGRSUZ_H01324 [Eucalyptus grandis]	9.18426e-37
														scaffold_8	16018662	16018913	Eucgr.H01325.1	Hypothetical protein EUGRSUZ_H01325 [Eucalyptus grandis]	2.29396e-40
														scaffold_8	16044416	16044667	Eucgr.H01326.1	Hypothetical protein EUGRSUZ_H01326 [Eucalyptus grandis]	1.33254e-40
														scaffold_8	16072156	16072428	Eucgr.H01327.1	Hypothetical protein EUGRSUZ_H01327 [Eucalyptus grandis]	6.70614e-46
														scaffold_8	16079647	16079883	Eucgr.H01328.1	Hypothetical protein EUGRSUZ_H01328, partial [Eucalyptus grandis]	4.16813e-50
														scaffold_8	16095759	16096031	Eucgr.H01329.1	Hypothetical protein EUGRSUZ_H01327 [Eucalyptus grandis]	6.70614e-46
														scaffold_8	16103595	16103831	Eucgr.H01330.1	Hypothetical protein EUGRSUZ_H01328, partial [Eucalyptus grandis]	3.56974e-38
														scaffold_8	16117531	16117845	Eucgr.H01331.1	Hypothetical protein EUGRSUZ_H01331 [Eucalyptus grandis]	1.08741e-41
														scaffold_8	16128065	16128337	Eucgr.H01332.1	Hypothetical protein EUGRSUZ_H01332 [Eucalyptus grandis]	1.57874e-46
														scaffold_8	16139081	16139644	Eucgr.H01333.1	Hypothetical protein EUGRSUZ_H01333 [Eucalyptus grandis]	1.08781e-43
														scaffold_8	16149057	16149305	Eucgr.H01334.1	Hypothetical protein EUGRSUZ_H01334 [Eucalyptus grandis]	1.94513e-40
														scaffold_8	16169035	16169479	Eucgr.H01335.1	PREDICTED: hydrophobic protein LTI6A [Solanum lycopersicum]	4.69604e-16
														scaffold_8	16173461	16178084	Eucgr.H01336.1	Hypothetical protein VITISV_023382 [Vitis vinifera]	1.05967e-50
														scaffold_8	16180582	16182361	Eucgr.H01337.1	Putative transcription factor [Populus tomentosa]	1.41518e-94
														scaffold_8	16186328	16190719	Eucgr.H01338.1	PREDICTED: protein notum homolog [Eucalyptus grandis]	0
														scaffold_8	16192507	16193099	Eucgr.H01339.1	No significant match	-
														scaffold_8	16204661	16209444	Eucgr.H01340.1	PREDICTED: flap endonuclease 1 isoform X2 [Vitis vinifera]	0
														scaffold_8	16209867	16210911	Eucgr.H01341.1	PREDICTED: heavy metal-associated isoprenylated plant protein 26 [Vitis vinifera]	8.57382e-13
														scaffold_8	16217607	16218398	Eucgr.H01343.1	Predicted protein [Hordeum vulgare subsp. vulgare]	1.86672e-09
														scaffold_8	16242230	16244125	Eucgr.H01344.1	Rhicadhesin receptor precursor, putative [Ricinus communis]	3.78742e-119
														scaffold_8	16245892	16250387	Eucgr.H01345.1	Glutamyl-trna synthetase, cytoplasmic, putative [Ricinus communis]	0
														scaffold_8	16253329	16254732	Eucgr.H01346.1	Hypothetical protein EUGRSUZ_H01346 [Eucalyptus grandis]	3.2734e-78
														scaffold_8	16253439	16255250	Eucgr.H01347.1	Hypothetical protein EUGRSUZ_H01346 [Eucalyptus grandis]	9.35951e-77
														scaffold_8	16258034	16258348	Eucgr.H01348.1	Hypothetical protein EUGRSUZ_H01348 [Eucalyptus grandis]	1.05154e-69
														scaffold_8	16266931	16267269	Eucgr.H01350.1	Hypothetical protein EUGRSUZ_H01350 [Eucalyptus grandis]	1.37868e-24
														scaffold_8	16267799	16272249	Eucgr.H01351.1	PREDICTED: transmembrane protein 184A-like [Eucalyptus grandis]	0
														scaffold_8	16273307	16278180	Eucgr.H01352.1	PREDICTED: DEAD-box ATP-dependent RNA helicase 3, chloroplastic [Vitis vinifera]	0
														scaffold_8	16278890	16280868	Eucgr.H01353.1	Hypothetical protein EUGRSUZ_H01353 [Eucalyptus grandis]	0
														scaffold_8	16282857	16285378	Eucgr.H01354.1	Conserved hypothetical protein [Ricinus communis]	0
														scaffold_8	16289007	16290550	Eucgr.H01355.1	Receptor serine-threonine protein kinase, putative [Ricinus communis]	3.50629e-148
														scaffold_8	16292115	16299625	Eucgr.H01356.1	Hypothetical protein EUGRSUZ_H01356 [Eucalyptus grandis]	0
														scaffold_8	16315677	16318067	Eucgr.H01357.1	PREDICTED: putative F-box protein PP2-B12 [Eucalyptus grandis]	0
														scaffold_8	16321639	16324750	Eucgr.H01358.1	PREDICTED: F-box protein PP2-B10-like [Eucalyptus grandis]	0
														scaffold_8	16329285	16330049	Eucgr.H01359.1	PREDICTED: putative F-box protein PP2-B12 [Eucalyptus grandis]	3.30123e-134
														scaffold_8	16355368	16359133	Eucgr.H01363.1	Protein kinase; Peptidoglycan-binding lysm [Medicago truncatula]	0
														scaffold_8	16369505	16371724	Eucgr.H01364.1	PREDICTED: F-box protein At2g02240-like [Eucalyptus grandis]	7.38584e-142
														scaffold_8	16380029	16383115	Eucgr.H01366.1	Protein kinase; Peptidoglycan-binding lysm [Medicago truncatula]	2.29706e-152
														scaffold_8	16390221	16393458	Eucgr.H01367.1	Protein kinase; Peptidoglycan-binding lysm [Medicago truncatula]	8.64332e-175
														scaffold_8	16401391	16405455	Eucgr.H01368.1	Protein kinase; Peptidoglycan-binding lysm [Medicago truncatula]	0
														scaffold_8	16409204	16412000	Eucgr.H01369.1	Protein kinase; Peptidoglycan-binding lysm [Medicago truncatula]	0
														scaffold_8	16414774	16417407	Eucgr.H01370.1	Putative chromatin remodeling complex subunit [Malus domestica]	1.34429e-52
														scaffold_8	16423763	16424029	Eucgr.H01371.1	No significant match	-
														scaffold_8	16425220	16429454	Eucgr.H01372.1	PREDICTED: sterol 3-beta-glucosyltransferase UGT80A2-like [Eucalyptus grandis]	0
														scaffold_8	16430282	16436270	Eucgr.H01373.1	Cytochrome P450, putative [Ricinus communis]	0
WD56	Ur_LG9	93.876	28	91.312	94.576	3.264	8.3		3.8085e+07	3.82671e+07	182169	148.214		scaffold_9	38086100	38087468	Eucgr.I02695.1	NAC domain-containing protein, putative [Ricinus communis]	5.38158e-87
														scaffold_9	38088523	38090547	Eucgr.I02696.1	Clathrin assembly protein, putative [Ricinus communis]	0
														scaffold_9	38092120	38094840	Eucgr.I02697.2	Predicted: uncharacterized protein LOC547549 [Glycine max]	2.88133e-60
														scaffold_9	38100180	38100812	Eucgr.I02698.1	Nodulin, putative [Ricinus communis]	2e-70
														scaffold_9	38114022	38115055	Eucgr.I02699.1	Nodulin, putative [Ricinus communis]	2.88897e-69
														scaffold_9	38143157	38144135	Eucgr.I02700.1	Nodulin, putative [Ricinus communis]	6.17037e-46
														scaffold_9	38147678	38151012	Eucgr.I02701.1	Hypothetical protein PRUPE_ppa017907mg [Prunus persica]	1.89884e-38
														scaffold_9	38151360	38154133	Eucgr.I02702.1	Actin [Persea americana]	0
														scaffold_9	38154646	38155802	Eucgr.I02703.1	No significant match	-
														scaffold_9	38160246	38162238	Eucgr.I02704.1	Unknown [Lotus japonicus]	6.65746e-44
														scaffold_9	38162288	38163936	Eucgr.I02705.1	Hypothetical protein CICLE_v10003704mg, partial [Citrus clementina]	4.72395e-82
														scaffold_9	38166837	38169706	Eucgr.I02706.1	COP9 signalosome, subunit CSN8 isoform 1 [Theobroma cacao]	3.14666e-107
														scaffold_9	38167956	38168400	Eucgr.I02707.1	No significant match	-
														scaffold_9	38171166	38174248	Eucgr.I02708.1	Predicted protein [Populus trichocarpa]	4.58972e-86
														scaffold_9	38177351	38181966	Eucgr.I02709.2	Predicted: uncharacterized protein LOC100266910 [Vitis vinifera]	7.5867e-148
														scaffold_9	38183176	38188020	Eucgr.I02710.1	Predicted: mrna turnover protein 4 homolog [Vitis vinifera]	2.60829e-134
														scaffold_9	38189319	38195179	Eucgr.I02711.1	Partner of Y14-MAGO isoform 1 [Theobroma cacao]	6.4932e-72
														scaffold_9	38195906	38200791	Eucgr.I02712.1	Ptm1, putative [Ricinus communis]	0
														scaffold_9	38213886	38214530	Eucgr.I02713.1	Expressed protein, putative [Ricinus communis]	2.8609e-19
														scaffold_9	38219901	38220537	Eucgr.I02714.1	Lignin-forming anionic peroxidase precursor, putative [Ricinus communis]	3.92745e-33
														scaffold_9	38229158	38238375	Eucgr.I02715.1	Predicted: probable plastid-lipid-associated protein 4, chloroplastic-like [Glycine max]	3.95952e-112
														scaffold_9	38239241	38243909	Eucgr.I02716.2	Structural molecule, putative [Ricinus communis]	1.34464e-55
														scaffold_9	38246322	38247210	Eucgr.I02717.1	Predicted: elongation of fatty acids protein 1-like [Cucumis sativus]	2.40046e-111
														scaffold_9	38250248	38251259	Eucgr.I02718.1	Predicted: elongation of fatty acids protein 1-like [Cucumis sativus]	1.08041e-98
														scaffold_9	38252386	38253117	Eucgr.I02719.1	Zinc finger protein, putative [Ricinus communis]	7.4923e-62
														scaffold_9	38259293	38262756	Eucgr.I02721.1	PREDICTED: uncharacterized protein LOC100242951 [Vitis vinifera]	2.58929e-92
														scaffold_9	38264566	38266529	Eucgr.I02722.1	PREDICTED: F-box protein At1g10780 [Vitis vinifera]	0
														scaffold_9	38267089	38268004	Eucgr.I02723.1	PREDICTED: transmembrane emp24 domain-containing protein p24delta3-like [Vitis vinifera]	9.54971e-78
The hyphen '-' indicates an inapplicable case.
