# Supplementary material for: Comparative Genomics Analyses Reveal Extensive Chromosome Colinearity and Novel Quantitative Trait Loci in Eucalyptus
Source: PLoS One. 2015 Dec 22;10(12):e0145144. doi: 10.1371/journal.pone.0145144 (PMC4687840; doi:10.1371/journal.pone.0145144)
Supplement: S17 Table — (XLS) [file pone.0145144.s019.xls]

## Sheet: S17 Table
S17 Table. Positional candidate genes (PCGs) within each QTL confidence interval for 56-month-old height (H56), diameter at breast height (D56), and wood density (WD56) in E. tereticornis (Te) as aligned with E. grandis genome sequence.
Trait	LG	QTL Pos. (cM)	No. PCGs	Confidence interval					Physical interval					Gene location			Gene code	Functional annotation
				Start (cM)	End (cM)	Interval (cM)	PCG density (cM-1)		Start (bp)	End (bp)	Interval (bp)	PCG density (Mb-1)		Scaffold	Start (bp)	End (bp)		Putative function at E≤10–5 [Organism]	E-value
H56	Te_LG2	121.665	99	120.865	122.465	1.600	61.9		5.95549e+07	6.03414e+07	786516	125.872		scaffold_2	59570859	59582553	Eucgr.B03480.1	Mannosyl-oligosaccharide glucosidase, putative [Ricinus communis]	0
														scaffold_2	59581652	59585665	Eucgr.B03481.1	PREDICTED: nuclear pore complex protein NUP54 [Vitis vinifera]	9.82416e-156
														scaffold_2	59586665	59587525	Eucgr.B03482.1	Mitochondrial oxoglutarate/malate carrier protein, putative [Ricinus communis]	2.83218e-20
														scaffold_2	59592081	59595066	Eucgr.B03483.1	PREDICTED: F-box/kelch-repeat protein At1g67480 [Vitis vinifera]	3.03212e-156
														scaffold_2	59597829	59598627	Eucgr.B03484.1	Hypothetical protein ARALYDRAFT_353015 [Arabidopsis lyrata subsp. lyrata]	1.69619e-29
														scaffold_2	59607612	59616644	Eucgr.B03486.1	PREDICTED: endoplasmic reticulum metallopeptidase 1 isoform X1 [Vitis vinifera]	0
														scaffold_2	59623342	59627465	Eucgr.B03487.1	Hypothetical protein EUGRSUZ_B03487 [Eucalyptus grandis]	0
														scaffold_2	59629488	59634429	Eucgr.B03488.1	ELMO domain-containing protein, putative [Ricinus communis]	2.1879e-153
														scaffold_2	59637812	59642283	Eucgr.B03489.1	Unnamed protein product [Vitis vinifera]	0
														scaffold_2	59653714	59655679	Eucgr.B03491.1	Unknown [Populus trichocarpa]	2.71908e-49
														scaffold_2	59659230	59660999	Eucgr.B03492.1	Zinc finger family protein [Populus trichocarpa]	2.43836e-146
														scaffold_2	59666637	59667637	Eucgr.B03493.1	Hypothetical protein EUGRSUZ_B03493 [Eucalyptus grandis]	1.17358e-74
														scaffold_2	59677682	59679965	Eucgr.B03494.1	Chlorophyll a/b-binding protein type II precursor [Populus trichocarpa]	4.51532e-141
														scaffold_2	59681872	59682534	Eucgr.B03495.1	PREDICTED: uncharacterized protein LOC100852520 [Vitis vinifera]	3.32628e-36
														scaffold_2	59685973	59691555	Eucgr.B03496.1	PREDICTED: uncharacterized protein LOC100248862 [Vitis vinifera]	1.18842e-78
														scaffold_2	59694149	59695500	Eucgr.B03497.1	Hypothetical protein POPTR_0003s17060g [Populus trichocarpa]	4.4196e-133
														scaffold_2	59698508	59700129	Eucgr.B03498.1	Hypothetical protein EUGRSUZ_B03498 [Eucalyptus grandis]	2.40124e-125
														scaffold_2	59701277	59706576	Eucgr.B03499.1	Unknown [Glycine max]	1.73402e-120
														scaffold_2	59707186	59711577	Eucgr.B03500.1	Transcription factor squamosa promoter binding protein-like [Eucalyptus grandis]	0
														scaffold_2	59713614	59714058	Eucgr.B03501.1	Hypothetical protein EUGRSUZ_B03501 [Eucalyptus grandis]	3.5702e-48
														scaffold_2	59714510	59717217	Eucgr.B03502.1	PREDICTED: 4-coumarate--coa ligase-like 1 [Vitis vinifera]	0
														scaffold_2	59717747	59718197	Eucgr.B03503.1	Hypothetical protein EUGRSUZ_B03503 [Eucalyptus grandis]	1.45407e-60
														scaffold_2	59718608	59719831	Eucgr.B03504.1	Hypothetical protein EUGRSUZ_B03504, partial [Eucalyptus grandis]	7.5087e-69
														scaffold_2	59730655	59730945	Eucgr.B03505.1	Hypothetical protein EUGRSUZ_B03505 [Eucalyptus grandis]	1.4096e-32
														scaffold_2	59732070	59739937	Eucgr.B03506.1	PREDICTED: histidine kinase 3 [Vitis vinifera]	0
														scaffold_2	59740021	59742052	Eucgr.B03507.1	PREDICTED: nuclear transport factor 2 [Vitis vinifera]	1.00744e-76
														scaffold_2	59742363	59743531	Eucgr.B03508.1	PREDICTED: uncharacterized protein LOC100245446 [Vitis vinifera]	1.7178e-30
														scaffold_2	59746612	59746821	Eucgr.B03509.1	PREDICTED: uncharacterized protein LOC104433688 [Eucalyptus grandis]	1.46041e-26
														scaffold_2	59747981	59748543	Eucgr.B03510.1	PREDICTED: uncharacterized protein LOC104433689 [Eucalyptus grandis]	1.7579e-24
														scaffold_2	59759147	59763825	Eucgr.B03511.1	Flowering locus C [Vitis vinifera]	2.47624e-10
														scaffold_2	59763458	59764384	Eucgr.B03512.1	Hypothetical protein EUGRSUZ_B03512 [Eucalyptus grandis]	3.7656e-74
														scaffold_2	59765851	59766327	Eucgr.B03513.1	Hypothetical protein EUGRSUZ_B03513 [Eucalyptus grandis]	4.46951e-42
														scaffold_2	59780009	59780620	Eucgr.B03514.1	Flowering locus C [Vitis vinifera]	6.5714e-22
														scaffold_2	59784816	59786479	Eucgr.B03515.1	Transcription factor MADS3 [Prunus avium]	2.92481e-77
														scaffold_2	59789715	59790944	Eucgr.B03516.1	MADS-box protein 5 [Malus domestica]	1.38196e-26
														scaffold_2	59802725	59803225	Eucgr.B03517.1	No significant match	-
														scaffold_2	59826679	59828428	Eucgr.B03518.1	PREDICTED: squamosa promoter-binding-like protein 16 [Vitis vinifera]	1.3614e-109
														scaffold_2	59839255	59847603	Eucgr.B03519.1	PREDICTED: uncharacterized protein LOC104433697 [Eucalyptus grandis]	0
														scaffold_2	59850633	59853374	Eucgr.B03520.1	WRKY domain class transcription factor [Malus domestica]	4.97987e-54
														scaffold_2	59862010	59869095	Eucgr.B03521.1	PREDICTED: sphingosine-1-phosphate lyase [Vitis vinifera]	0
														scaffold_2	59869722	59870427	Eucgr.B03522.1	Hypothetical protein EUGRSUZ_B03522 [Eucalyptus grandis]	1.96969e-114
														scaffold_2	59870995	59872677	Eucgr.B03523.1	Hypothetical protein EUGRSUZ_B03523 [Eucalyptus grandis]	0
														scaffold_2	59875904	59877205	Eucgr.B03524.1	PREDICTED: uncharacterized protein LOC100248988 [Vitis vinifera]	1.99665e-139
														scaffold_2	59882709	59886098	Eucgr.B03525.1	PREDICTED: uncharacterized protein LOC104433702 [Eucalyptus grandis]	0
														scaffold_2	59884836	59885491	Eucgr.B03526.1	Hypothetical protein EUGRSUZ_B03526 [Eucalyptus grandis]	2.15546e-38
														scaffold_2	59903367	59908377	Eucgr.B03528.1	Glucose-6-phosphate dehydrogenase family protein [Populus trichocarpa]	0
														scaffold_2	59913348	59914856	Eucgr.B03529.1	PREDICTED: transcription factor TCP20-like [Eucalyptus grandis]	0
														scaffold_2	59916222	59920116	Eucgr.B03530.1	PREDICTED: uncharacterized protein LOC100255676 [Vitis vinifera]	0
														scaffold_2	59920187	59927624	Eucgr.B03531.1	PREDICTED: uncharacterized protein LOC104433705 isoform X2 [Eucalyptus grandis]	0
														scaffold_2	59937882	59938830	Eucgr.B03532.1	PREDICTED: uncharacterized protein LOC104433707 [Eucalyptus grandis]	4.33432e-103
														scaffold_2	59954106	59961563	Eucgr.B03533.1	Zinc finger protein, putative [Ricinus communis]	0
														scaffold_2	59962163	59964199	Eucgr.B03534.1	PREDICTED: exocyst complex component EXO70B1 [Vitis vinifera]	0
														scaffold_2	59974775	59980586	Eucgr.B03535.1	Receptor serine-threonine protein kinase, putative [Ricinus communis]	0
														scaffold_2	59987767	59991223	Eucgr.B03536.1	PREDICTED: glycerophosphodiester phosphodiesterase GD+S76PD1, chloroplastic [Vitis vinifera]	0
														scaffold_2	59999944	60002211	Eucgr.B03537.1	No apical meristem family protein [Populus trichocarpa]	2.17611e-95
														scaffold_2	60004872	60008424	Eucgr.B03538.1	Hypothetical protein POPTR_0001s33250g [Populus trichocarpa]	3.88393e-30
														scaffold_2	60026042	60032756	Eucgr.B03540.1	PREDICTED: uncharacterized protein At2g33490-like isoform X2 [Vitis vinifera]	0
														scaffold_2	60033024	60034968	Eucgr.B03541.1	Serine-threonine protein kinase, plant-type, putative [Ricinus communis]	4.11121e-113
														scaffold_2	60040123	60040691	Eucgr.B03542.1	Hypothetical protein EUGRSUZ_B03542 [Eucalyptus grandis]	7.63548e-78
														scaffold_2	60040741	60044628	Eucgr.B03543.1	Hypothetical protein RCOM_1437660 [Ricinus communis]	4.41034e-131
														scaffold_2	60057805	60060514	Eucgr.B03544.1	PREDICTED: uncharacterized protein LOC100242123 [Vitis vinifera]	6.04483e-70
														scaffold_2	60069693	60071765	Eucgr.B03545.1	PREDICTED: protein TIFY 9 [Vitis vinifera]	6.04121e-27
														scaffold_2	60080704	60081255	Eucgr.B03546.1	Hypothetical protein EUGRSUZ_B03546 [Eucalyptus grandis]	9.52324e-46
														scaffold_2	60093162	60099347	Eucgr.B03547.1	PREDICTED: uncharacterized protein LOC104433721 isoform X1 [Eucalyptus grandis]	0
														scaffold_2	60112371	60113025	Eucgr.B03548.1	Hypothetical protein EUGRSUZ_B03548 [Eucalyptus grandis]	7.14921e-75
														scaffold_2	60118916	60122159	Eucgr.B03549.1	PREDICTED: serine carboxypeptidase-like 45 [Vitis vinifera]	0
														scaffold_2	60122465	60128354	Eucgr.B03550.1	Unnamed protein product [Vitis vinifera]	3.25327e-125
														scaffold_2	60136697	60143120	Eucgr.B03551.1	PREDICTED: auxin response factor 2 [Vitis vinifera]	0
														scaffold_2	60148121	60151341	Eucgr.B03552.1	ATP binding protein, putative [Ricinus communis]	2.50247e-164
														scaffold_2	60154906	60157672	Eucgr.B03553.1	Gt-2-related family protein [Populus trichocarpa]	5.31987e-120
														scaffold_2	60163041	60164709	Eucgr.B03554.1	Unnamed protein product [Vitis vinifera]	1.13861e-68
														scaffold_2	60172051	60172467	Eucgr.B03555.1	Unnamed protein product [Vitis vinifera]	5.05476e-52
														scaffold_2	60177681	60187642	Eucgr.B03556.1	Hypothetical protein VITISV_040729 [Vitis vinifera]	0
														scaffold_2	60188662	60189646	Eucgr.B03557.1	Unknown [Medicago truncatula]	8.48558e-62
														scaffold_2	60203859	60206884	Eucgr.B03559.1	AP2 domain-containing transcription factor family protein [Populus trichocarpa]	2.14e-48
														scaffold_2	60210639	60215314	Eucgr.B03560.1	Hypothetical protein POPTR_0001s09760g [Populus trichocarpa]	9.84821e-121
														scaffold_2	60216805	60221474	Eucgr.B03561.1	Zinc finger protein, putative [Ricinus communis]	0
														scaffold_2	60227963	60232951	Eucgr.B03562.1	Ubiquinol-cytochrome C reductase iron-sulfur subunit family protein [Populus trichocarpa]	1.32129e-139
														scaffold_2	60233907	60236867	Eucgr.B03563.1	Obtusifoliol-14alpha-demethylase [Gossypium hirsutum]	0
														scaffold_2	60239042	60242541	Eucgr.B03564.1	PREDICTED: E3 ubiquitin-protein ligase At3g02290 [Vitis vinifera]	1.5945e-101
														scaffold_2	60250395	60251294	Eucgr.B03565.1	DNA binding protein, putative [Ricinus communis]	7.73943e-64
														scaffold_2	60253765	60255118	Eucgr.B03566.1	Nucleic acid binding protein, putative [Ricinus communis]	1.24814e-138
														scaffold_2	60257843	60260303	Eucgr.B03567.1	Hypothetical protein VITISV_021495 [Vitis vinifera]	0
														scaffold_2	60269773	60270570	Eucgr.B03568.1	Hypothetical protein POPTR_0003s15860g [Populus trichocarpa]	4.66896e-41
														scaffold_2	60272734	60278579	Eucgr.B03569.1	PREDICTED: DNA replication licensing factor MCM2 [Vitis vinifera]	0
														scaffold_2	60278607	60289047	Eucgr.B03570.1	PREDICTED: calnexin homolog [Vitis vinifera]	0
														scaffold_2	60286739	60287984	Eucgr.B03571.1	PREDICTED: calnexin homolog [Vitis vinifera]	0
														scaffold_2	60289867	60292024	Eucgr.B03572.1	PREDICTED: pentatricopeptide repeat-containing protein At4g18750, chloroplastic-like [Eucalyptus grandis]	0
														scaffold_2	60293161	60294955	Eucgr.B03573.1	Os03g0141000 [Oryza sativa var. japonica]	1.79119e-103
														scaffold_2	60296064	60297784	Eucgr.B03574.1	Uncharacterized protein LOC100499685 [Glycine max]	3.21649e-149
														scaffold_2	60299160	60303699	Eucgr.B03575.1	PREDICTED: hsp70 nucleotide exchange factor FES1 [Eucalyptus grandis]	0
														scaffold_2	60304266	60307369	Eucgr.B03576.1	Unknown [Populus trichocarpa]	8.2688e-63
														scaffold_2	60307992	60312335	Eucgr.B03577.1	PREDICTED: uncharacterized protein LOC104433748 [Eucalyptus grandis]	0
														scaffold_2	60314894	60316726	Eucgr.B03578.1	Hypothetical protein EUGRSUZ_B03578 [Eucalyptus grandis]	0
														scaffold_2	60316794	60317289	Eucgr.B03579.1	Hypothetical protein EUGRSUZ_B03579 [Eucalyptus grandis]	4.27452e-49
														scaffold_2	60317933	60320084	Eucgr.B03580.1	Multi-copper oxidase type 1 family protein [Populus trichocarpa]	0
														scaffold_2	60324575	60326645	Eucgr.B03581.1	PREDICTED: L-ascorbate oxidase homolog [Eucalyptus grandis]	0
														scaffold_2	60327912	60334601	Eucgr.B03582.1	Kinesin, putative [Ricinus communis]	0
														scaffold_2	60341159	60341880	Eucgr.B03583.1	No significant match	-
H56	Te_LG3	53.019	73	52.819	53.522	0.703	103.841		39557815	4.23605e+07	2802720	26.0		scaffold_3	39617914	39623388	Eucgr.C02179.1	DNA-directed RNA polymerase II, putative isoform 1 [Theobroma cacao]	1.33645e-92
														scaffold_3	39686920	39688504	Eucgr.C02180.1	Conserved hypothetical protein [Ricinus communis]	2.0067e-63
														scaffold_3	39709938	39714305	Eucgr.C02181.1	Sodium transporter hkt1-like protein, putative [Theobroma cacao]	5.79008e-140
														scaffold_3	39733122	39734544	Eucgr.C02182.1	Gag-pol polyprotein [Phaseolus vulgaris]	4.42474e-41
														scaffold_3	39763085	39764517	Eucgr.C02183.1	Conserved hypothetical protein [Ricinus communis]	2.17347e-65
														scaffold_3	39783799	39785066	Eucgr.C02184.1	Conserved hypothetical protein [Ricinus communis]	2.0964e-102
														scaffold_3	39787361	39794672	Eucgr.C02185.1	Predicted: serine carboxypeptidase-like 18-like [Fragaria vesca subsp. vesca]	0
														scaffold_3	39797945	39805563	Eucgr.C02186.1	Phosphorylethanolamine cytidylyltransferase 1 isoform 1 [Theobroma cacao]	0
														scaffold_3	39798232	39805556	Eucgr.C02186.2	Predicted protein [Populus trichocarpa]	0
														scaffold_3	39802350	39802743	Eucgr.C02187.1	No significant match	-
														scaffold_3	39813898	39818196	Eucgr.C02188.1	Hypothetical protein VITISV_023571 [Vitis vinifera]	1.63253e-42
														scaffold_3	39820155	39834358	Eucgr.C02189.1	Isoamylase 1 isoform 2 [Theobroma cacao]	0
														scaffold_3	39863532	39868374	Eucgr.C02190.1	AF176035_1potassium-sodium symporter HKT1 [Eucalyptus camaldulensis]	0
														scaffold_3	39935421	39939085	Eucgr.C02191.1	Sodium transporter hkt1-like protein, putative [Theobroma cacao]	4.98529e-129
														scaffold_3	40068143	40071245	Eucgr.C02193.1	Pentatricopeptide repeat-containing protein, putative [Theobroma cacao]	0
														scaffold_3	40071675	40072045	Eucgr.C02194.1	No significant match	-
														scaffold_3	40093927	40098342	Eucgr.C02196.1	AF176035_1potassium-sodium symporter HKT1 [Eucalyptus camaldulensis]	0
														scaffold_3	40120020	40133651	Eucgr.C02197.1	Predicted: galacturonokinase [Vitis vinifera]	0
														scaffold_3	40140455	40140953	Eucgr.C02198.1	Predicted: DUF246 domain-containing protein At1g04910 [Vitis vinifera]	9.69091e-06
														scaffold_3	40170204	40176018	Eucgr.C02199.1	Tyrosine kinase, putative [Theobroma cacao]	0
														scaffold_3	40225287	40228726	Eucgr.C02200.1	AF176035_1potassium-sodium symporter HKT1 [Eucalyptus camaldulensis]	0
														scaffold_3	40256771	40257245	Eucgr.C02201.1	No significant match	-
														scaffold_3	40284749	40289727	Eucgr.C02202.1	AF176035_1potassium-sodium symporter HKT1 [Eucalyptus camaldulensis]	0
														scaffold_3	40329481	40330740	Eucgr.C02203.1	Xyloglucan endotransglycosylase 2 [Pyrus x bretschneideri]	2.93189e-146
														scaffold_3	40353095	40356033	Eucgr.C02204.1	Hypothetical protein PRUPE_ppa018774mg [Prunus persica]	0
														scaffold_3	40390755	40391912	Eucgr.C02205.1	Predicted: RING-H2 finger protein ATL43-like [Vitis vinifera]	2.85457e-110
														scaffold_3	40424354	40432029	Eucgr.C02207.1	Predicted: KH domain-containing protein At4g18375 isoform 1 [Vitis vinifera]	0
														scaffold_3	40432277	40437949	Eucgr.C02208.2	Predicted: transcription factor bhlh35 [Vitis vinifera]	2.69114e-135
														scaffold_3	40501772	40505935	Eucgr.C02209.1	Predicted: probable inactive purple acid phosphatase 28 isoform 2 [Vitis vinifera]	0
														scaffold_3	40506143	40511020	Eucgr.C02210.1	Unnamed protein product [Vitis vinifera]	0
														scaffold_3	40565731	40568215	Eucgr.C02212.1	Peroxidase 16 precursor, putative [Ricinus communis]	0
														scaffold_3	40573201	40573566	Eucgr.C02213.1	Hypothetical protein PRUPE_ppa014066mg [Prunus persica]	5.00093e-08
														scaffold_3	40579824	40586435	Eucgr.C02214.1	Predicted protein [Populus trichocarpa]	6.11801e-50
														scaffold_3	40602833	40631143	Eucgr.C02215.2	Hypothetical protein POPTR_0006s07240g [Populus trichocarpa]	0
														scaffold_3	40646153	40648359	Eucgr.C02216.1	Ribosomal RNA processing protein 1 B, putative [Theobroma cacao]	1.7574e-174
														scaffold_3	40648234	40648854	Eucgr.C02217.1	No significant match	-
														scaffold_3	40664459	40667858	Eucgr.C02218.1	Hypothetical protein PRUPE_ppa008019mg [Prunus persica]	2.91256e-163
														scaffold_3	40669217	40672603	Eucgr.C02219.1	Chloroplast import apparatus 2, putative isoform 1 [Theobroma cacao]	8.24539e-64
														scaffold_3	40705373	40714895	Eucgr.C02221.2	Hypothetical protein PRUPE_ppa017202mg, partial [Prunus persica]	1.73195e-107
														scaffold_3	40750115	40759660	Eucgr.C02222.1	Hypothetical protein PRUPE_ppa001469mg [Prunus persica]	0
														scaffold_3	40791610	40797293	Eucgr.C02223.1	Predicted: oxysterol-binding protein-related protein 4B-like [Vitis vinifera]	0
														scaffold_3	40833585	40834693	Eucgr.C02224.1	Hypothetical protein VITISV_001853 [Vitis vinifera]	3.38518e-28
														scaffold_3	40857547	40857873	Eucgr.C02226.1	Hypothetical protein EUTSA_v10026566mg [Eutrema salsugineum]	5.42769e-15
														scaffold_3	40863951	40864904	Eucgr.C02227.1	Hypothetical protein VITISV_015643 [Vitis vinifera]	1.43148e-88
														scaffold_3	40867525	40867848	Eucgr.C02228.1	Predicted protein [Arabidopsis lyrata subsp. lyrata]	2.817e-15
														scaffold_3	40875687	40876236	Eucgr.C02229.1	Unknown [Arabidopsis thaliana]	3.02016e-19
														scaffold_3	40929158	40930153	Eucgr.C02230.1	Hypothetical protein VITISV_034881 [Vitis vinifera]	2.37829e-52
														scaffold_3	40932747	40933171	Eucgr.C02231.1	Hypothetical protein EUTSA_v10026566mg [Eutrema salsugineum]	1.16701e-17
														scaffold_3	40936347	40936673	Eucgr.C02232.1	Hypothetical protein EUTSA_v10026566mg [Eutrema salsugineum]	2.18201e-14
														scaffold_3	41085333	41085672	Eucgr.C02234.1	Hypothetical protein [Arabidopsis thaliana]	3.09957e-07
														scaffold_3	41102869	41103208	Eucgr.C02235.1	Hypothetical protein EUTSA_v10026566mg [Eutrema salsugineum]	1.60782e-10
														scaffold_3	41164361	41165166	Eucgr.C02236.1	No significant match	-
														scaffold_3	41322576	41328661	Eucgr.C02237.1	Pentatricopeptide repeat superfamily protein isoform 1 [Theobroma cacao]	0
														scaffold_3	41363261	41368591	Eucgr.C02238.1	Protein disulfide isomerase, putative [Ricinus communis]	0
														scaffold_3	41366527	41366995	Eucgr.C02239.1	No significant match	-
														scaffold_3	41372978	41377068	Eucgr.C02240.1	Exocyst subunit exo70 family protein B1 [Theobroma cacao]	0
														scaffold_3	41540717	41546206	Eucgr.C02245.1	Cadmium/zinc-transporting atpase 3 isoform 2, partial [Theobroma cacao]	0
														scaffold_3	41602575	41608121	Eucgr.C02248.1	PREDICTED: uncharacterized protein LOC104437347 [Eucalyptus grandis]	0
														scaffold_3	41614847	41616822	Eucgr.C02249.1	PREDICTED: exopolygalacturonase [Vitis vinifera]	7.70734e-104
														scaffold_3	41636107	41638087	Eucgr.C02251.1	Oil palm polygalacturonase allergen PEST643 [Elaeis guineensis]	2.68392e-130
														scaffold_3	41649331	41652772	Eucgr.C02252.1	Pectate lyase precursor, putative [Ricinus communis]	2.5354e-164
														scaffold_3	41654215	41656295	Eucgr.C02253.1	Hypothetical protein EUGRSUZ_C02253 [Eucalyptus grandis]	0
														scaffold_3	41744135	41744961	Eucgr.C02258.1	PREDICTED: germin-like protein subfamily 1 member 7 [Eucalyptus grandis]	1.29725e-147
														scaffold_3	41759982	41764082	Eucgr.C02259.1	PREDICTED: pentatricopeptide repeat-containing protein At5g66520-like [Eucalyptus grandis]	0
														scaffold_3	41766387	41771075	Eucgr.C02260.1	PREDICTED: probable 18S rrna (guanine-N(7))-methyltransferase [Vitis vinifera]	3.82908e-130
														scaffold_3	41781016	41782882	Eucgr.C02261.1	60S acidic ribosomal protein P3 [Populus trichocarpa]	8.12225e-27
														scaffold_3	41928424	41930088	Eucgr.C02263.1	60S acidic ribosomal protein P3 [Populus trichocarpa]	2.90216e-27
														scaffold_3	41928443	41929696	Eucgr.C02264.1	Hypothetical protein EUGRSUZ_C02264 [Eucalyptus grandis]	5.4285e-44
														scaffold_3	41936337	41941171	Eucgr.C02265.1	Sodium transporter family protein [Populus trichocarpa]	2.27115e-172
														scaffold_3	41959782	41960036	Eucgr.C02266.1	Hypothetical protein EUGRSUZ_C02266 [Eucalyptus grandis]	3.87497e-50
														scaffold_3	42080260	42084028	Eucgr.C02267.1	PREDICTED: spermidine hydroxycinnamoyl transferase [Vitis vinifera]	0
														scaffold_3	42183171	42183620	Eucgr.C02268.1	Hypothetical protein ARALYDRAFT_491747 [Arabidopsis lyrata subsp. lyrata]	2.6328e-06
														scaffold_3	42202533	42204651	Eucgr.C02269.1	Anthranilate N-benzoyltransferase protein, putative [Ricinus communis]	0
D56	Te_LG2	120.665	226	117.765	122.165	4.400	51.4		5.8031e+07	6.0194e+07	2162919	104.488		scaffold_2	58035146	58040466	Eucgr.B03312.1	Hypothetical protein POPTR_0008s19350g [Populus trichocarpa]	0
														scaffold_2	58045715	58050881	Eucgr.B03313.1	PREDICTED: pantothenate kinase 1 [Vitis vinifera]	0
														scaffold_2	58055424	58056362	Eucgr.B03315.1	Hypothetical protein VITISV_043884 [Vitis vinifera]	4.77115e-137
														scaffold_2	58059034	58059866	Eucgr.B03316.1	PREDICTED: uncharacterized protein LOC104433529 [Eucalyptus grandis]	7.29959e-99
														scaffold_2	58060923	58065064	Eucgr.B03317.1	Unnamed protein product [Vitis vinifera]	0
														scaffold_2	58068842	58070203	Eucgr.B03318.1	Uncharacterized protein [Arabidopsis thaliana]	1.60226e-27
														scaffold_2	58070678	58075813	Eucgr.B03319.1	PREDICTED: AMSH-like ubiquitin thioesterase 2 isoform X1 [Vitis vinifera]	2.22159e-105
														scaffold_2	58078574	58090756	Eucgr.B03320.1	PREDICTED: carbonic anhydrase, chloroplastic-like isoformx1 [Glycine max]	1.58676e-144
														scaffold_2	58081288	58082139	Eucgr.B03321.1	Hypothetical protein EUGRSUZ_B03321 [Eucalyptus grandis]	1.74608e-44
														scaffold_2	58083875	58084403	Eucgr.B03322.1	Hypothetical protein EUGRSUZ_B03322 [Eucalyptus grandis]	4.06247e-43
														scaffold_2	58085154	58085575	Eucgr.B03323.1	No significant match	-
														scaffold_2	58090917	58092508	Eucgr.B03324.1	Hypothetical protein VITISV_016818 [Vitis vinifera]	1.77248e-57
														scaffold_2	58100683	58104045	Eucgr.B03325.1	PREDICTED: root phototropism protein 2 isoform X1 [Vitis vinifera]	0
														scaffold_2	58109043	58110933	Eucgr.B03326.1	PREDICTED: polygalacturonase non-catalytic subunit arogp2-like [Eucalyptus grandis]	0
														scaffold_2	58176931	58177780	Eucgr.B03328.1	Hypothetical protein EUGRSUZ_B03328 [Eucalyptus grandis]	1.32668e-155
														scaffold_2	58197366	58198049	Eucgr.B03330.1	Hypothetical protein EUGRSUZ_B03330 [Eucalyptus grandis]	1.93176e-168
														scaffold_2	58218605	58219386	Eucgr.B03333.1	Hypothetical protein EUGRSUZ_B03333 [Eucalyptus grandis]	5.38842e-173
														scaffold_2	58240127	58241055	Eucgr.B03334.1	Hypothetical protein EUGRSUZ_B03334 [Eucalyptus grandis]	0
														scaffold_2	58248297	58248980	Eucgr.B03335.1	Hypothetical protein EUGRSUZ_B03335 [Eucalyptus grandis]	7.49573e-153
														scaffold_2	58250090	58252155	Eucgr.B03336.1	Hypothetical protein EUGRSUZ_B03336 [Eucalyptus grandis]	2.59279e-81
														scaffold_2	58256200	58256877	Eucgr.B03337.1	Hypothetical protein EUGRSUZ_B03337 [Eucalyptus grandis]	7.59261e-156
														scaffold_2	58290071	58290536	Eucgr.B03339.1	Hypothetical protein EUGRSUZ_B03339 [Eucalyptus grandis]	3.96174e-65
														scaffold_2	58308233	58309826	Eucgr.B03340.1	PREDICTED: polygalacturonase non-catalytic subunit arogp2-like [Eucalyptus grandis]	0
														scaffold_2	58335645	58336786	Eucgr.B03341.1	PREDICTED: polygalacturonase non-catalytic subunit arogp2-like [Eucalyptus grandis]	0
														scaffold_2	58349780	58351612	Eucgr.B03343.1	Hypothetical protein EUGRSUZ_B03343 [Eucalyptus grandis]	0
														scaffold_2	58358385	58360752	Eucgr.B03344.1	PREDICTED: uncharacterized protein LOC104433543 [Eucalyptus grandis]	0
														scaffold_2	58361493	58365213	Eucgr.B03345.1	PREDICTED: pre-mrna-processing factor 17 isoform X1 [Eucalyptus grandis]	0
														scaffold_2	58365402	58369678	Eucgr.B03346.1	PREDICTED: uncharacterized protein LOC104880034 [Vitis vinifera]	0
														scaffold_2	58369998	58376531	Eucgr.B03347.1	PREDICTED: RNA-binding protein 25 isoform X2 [Vitis vinifera]	6.79069e-97
														scaffold_2	58378615	58380504	Eucgr.B03348.1	Xyloglucan endotransglycosylase/hydrolase precursor XTH-38 [Populus tremula x Populus tremuloides]	3.06869e-152
														scaffold_2	58380960	58385659	Eucgr.B03349.1	PREDICTED: aldehyde dehydrogenase family 2 member B7, mitochondrial-like [Glycine max]	0
														scaffold_2	58396016	58396942	Eucgr.B03350.1	PREDICTED: uncharacterized protein LOC104435638 [Eucalyptus grandis]	0
														scaffold_2	58399559	58400605	Eucgr.B03351.1	Hypothetical protein EUGRSUZ_B03351 [Eucalyptus grandis]	0
														scaffold_2	58403954	58405228	Eucgr.B03352.1	PREDICTED: uncharacterized protein LOC104433550 [Eucalyptus grandis]	0
														scaffold_2	58407197	58408194	Eucgr.B03353.1	Hypothetical protein EUGRSUZ_B03353 [Eucalyptus grandis]	0
														scaffold_2	58418429	58419525	Eucgr.B03354.1	No significant match	-
														scaffold_2	58419689	58424409	Eucgr.B03355.1	Potassium transporter 6 family protein [Populus trichocarpa]	0
														scaffold_2	58428058	58428586	Eucgr.B03356.1	PREDICTED: transcription factor IBH1-like [Eucalyptus grandis]	2.04655e-38
														scaffold_2	58433403	58443546	Eucgr.B03357.1	PREDICTED: threonine--trna ligase, mitochondrial [Vitis vinifera]	0
														scaffold_2	58444784	58447860	Eucgr.B03358.1	Auxin-induced protein 5NG4, putative [Ricinus communis]	2.0311e-94
														scaffold_2	58448036	58450792	Eucgr.B03359.1	Serine/threonine-protein kinase PBS1, putative [Ricinus communis]	0
														scaffold_2	58451906	58454370	Eucgr.B03360.1	PREDICTED: protein ALTERED XYLOGLUCAN 4 [Vitis vinifera]	0
														scaffold_2	58463774	58464452	Eucgr.B03361.1	ADP,ATP carrier protein, putative [Ricinus communis]	1.91578e-34
														scaffold_2	58475224	58475754	Eucgr.B03362.1	Unknown [Glycine max]	1.98015e-53
														scaffold_2	58485356	58486843	Eucgr.B03363.1	PREDICTED: protein ALTERED XYLOGLUCAN 4 [Vitis vinifera]	0
														scaffold_2	58521580	58523059	Eucgr.B03364.1	Hypothetical protein EUGRSUZ_B03364 [Eucalyptus grandis]	7.92599e-95
														scaffold_2	58529212	58532885	Eucgr.B03365.1	Dead box ATP-dependent RNA helicase, putative [Ricinus communis]	0
														scaffold_2	58534779	58536220	Eucgr.B03366.1	PREDICTED: gibberellin-regulated protein 1-like [Eucalyptus grandis]	1.09573e-56
														scaffold_2	58538135	58546462	Eucgr.B03367.1	PREDICTED: protein NLRC3 isoform X1 [Eucalyptus grandis]	0
														scaffold_2	58548242	58551196	Eucgr.B03368.1	PREDICTED: IAA-amino acid hydrolase ILR1-like 1 [Eucalyptus grandis]	0
														scaffold_2	58556032	58557651	Eucgr.B03369.1	Hypothetical protein VITISV_024055 [Vitis vinifera]	9.14571e-160
														scaffold_2	58560698	58565726	Eucgr.B03370.1	PREDICTED: chaperone protein dnaj 16 [Eucalyptus grandis]	0
														scaffold_2	58584714	58585614	Eucgr.B03372.1	C2H2L domain class transcription factor [Malus domestica]	6.36677e-11
														scaffold_2	58610372	58612747	Eucgr.B03374.1	Two-component sensor protein histidine protein kinase, putative [Ricinus communis]	6.87779e-71
														scaffold_2	58629329	58632587	Eucgr.B03375.1	PREDICTED: formin-like protein 8 [Eucalyptus grandis]	0
														scaffold_2	58632688	58637142	Eucgr.B03376.1	PREDICTED: uncharacterized protein LOC104433569 [Eucalyptus grandis]	0
														scaffold_2	58634497	58635223	Eucgr.B03377.1	Hypothetical protein EUGRSUZ_B03377 [Eucalyptus grandis]	8.30709e-33
														scaffold_2	58640153	58641249	Eucgr.B03378.1	Unnamed protein product [Vitis vinifera]	1.01453e-61
														scaffold_2	58641880	58648497	Eucgr.B03379.1	Pyruvate dehydrogenase alpha subunit [Gossypium hirsutum]	0
														scaffold_2	58651007	58658442	Eucgr.B03380.1	Unnamed protein product [Vitis vinifera]	0
														scaffold_2	58659634	58668009	Eucgr.B03381.1	Conserved hypothetical protein [Ricinus communis]	0
														scaffold_2	58682413	58687301	Eucgr.B03382.1	PREDICTED: microtubule-associated protein TORTIFOLIA1 [Eucalyptus grandis]	0
														scaffold_2	58688234	58688696	Eucgr.B03383.1	Hypothetical protein EUGRSUZ_B03383 [Eucalyptus grandis]	1.39982e-49
														scaffold_2	58694934	58696963	Eucgr.B03384.1	PREDICTED: UPF0392 protein RCOM_0530710 [Eucalyptus grandis]	0
														scaffold_2	58700614	58704643	Eucgr.B03385.1	Hypothetical protein EUGRSUZ_B03385 [Eucalyptus grandis]	1.48277e-173
														scaffold_2	58705310	58709029	Eucgr.B03386.1	Protein phosphatase 2A catalytic subunit [Solanum lycopersicum]	0
														scaffold_2	58726660	58729003	Eucgr.B03388.1	Leucine-rich repeat containing protein, putative [Ricinus communis]	0
														scaffold_2	58732612	58741040	Eucgr.B03389.1	Leucine-rich repeat containing protein, putative [Ricinus communis]	0
														scaffold_2	58741564	58758659	Eucgr.B03390.1	Phospholipid-transporting atpase, putative [Ricinus communis]	0
														scaffold_2	58761311	58764389	Eucgr.B03392.1	PREDICTED: transcription factor bhlh79 [Vitis vinifera]	2.80409e-89
														scaffold_2	58774854	58776066	Eucgr.B03393.1	Unnamed protein product [Vitis vinifera]	8.55389e-41
														scaffold_2	58778969	58779599	Eucgr.B03394.1	Hypothetical protein EUGRSUZ_B03394 [Eucalyptus grandis]	5.75351e-63
														scaffold_2	58784450	58791480	Eucgr.B03395.1	PREDICTED: uncharacterized protein LOC104433587 [Eucalyptus grandis]	0
														scaffold_2	58792104	58796217	Eucgr.B03396.1	Hypothetical protein VITISV_023072 [Vitis vinifera]	0
														scaffold_2	58797640	58799453	Eucgr.B03397.1	ER glycerol-phosphate acyltransferase [Ricinus communis]	0
														scaffold_2	58804011	58805534	Eucgr.B03398.1	PREDICTED: LOW QUALITY PROTEIN: wall-associated receptor kinase-like 15 [Eucalyptus grandis]	1.46009e-147
														scaffold_2	58815763	58821362	Eucgr.B03399.1	PREDICTED: tetratricopeptide repeat protein 38-like [Eucalyptus grandis]	0
														scaffold_2	58832578	58835936	Eucgr.B03401.1	Hypothetical protein EUGRSUZ_B03401 [Eucalyptus grandis]	0
														scaffold_2	58836954	58838924	Eucgr.B03402.1	Pentatricopeptide repeat-containing protein CRR28 [Arabidopsis thaliana]	0
														scaffold_2	58845383	58848656	Eucgr.B03403.1	Potyviral capsid protein interacting protein 2b [Nicotiana tabacum]	5.58239e-119
														scaffold_2	58855683	58859825	Eucgr.B03404.1	Nitrate transporter, putative [Ricinus communis]	0
														scaffold_2	58867976	58874065	Eucgr.B03405.1	Conserved hypothetical protein [Ricinus communis]	3.50787e-100
														scaffold_2	58874113	58876925	Eucgr.B03406.1	Regulator of chromosome condensation family protein [Populus trichocarpa]	2.81552e-136
														scaffold_2	58877680	58879405	Eucgr.B03407.1	Hypothetical protein RCOM_0698730 [Ricinus communis]	8.08239e-42
														scaffold_2	58881254	58881747	Eucgr.B03408.1	No significant match	-
														scaffold_2	58884979	58887676	Eucgr.B03409.1	Homeobox protein, putative [Ricinus communis]	2.05368e-92
														scaffold_2	58893417	58900474	Eucgr.B03410.1	PREDICTED: uncharacterized protein LOC104433602 [Eucalyptus grandis]	0
														scaffold_2	58901825	58904996	Eucgr.B03411.1	Unknown [Populus trichocarpa]	2.25796e-31
														scaffold_2	58906723	58908760	Eucgr.B03412.1	Hypothetical protein VITISV_042445 [Vitis vinifera]	8.27617e-121
														scaffold_2	58909724	58916632	Eucgr.B03413.1	PREDICTED: uncharacterized protein LOC104433604 isoform X1 [Eucalyptus grandis]	0
														scaffold_2	58933467	58939970	Eucgr.B03414.1	Unnamed protein product [Vitis vinifera]	1.05969e-92
														scaffold_2	58944600	58948221	Eucgr.B03415.1	PREDICTED: protein kinase 2B, chloroplastic isoform X1 [Vitis vinifera]	0
														scaffold_2	58956797	58959568	Eucgr.B03416.1	Uncharacterized protein LOC100811913 [Glycine max]	0
														scaffold_2	58960608	58966583	Eucgr.B03417.1	PREDICTED: uncharacterized protein LOC100246639 isoform X1 [Vitis vinifera]	0
														scaffold_2	58978819	58985431	Eucgr.B03418.1	Sucrose transport protein, putative [Ricinus communis]	0
														scaffold_2	58988074	58991296	Eucgr.B03419.1	PREDICTED: protein vip1 isoform X1 [Vitis vinifera]	7.25716e-101
														scaffold_2	58993953	58995041	Eucgr.B03420.1	Transcription regulator, putative [Ricinus communis]	6.21014e-35
														scaffold_2	59029802	59030014	Eucgr.B03421.1	No significant match	-
														scaffold_2	59030290	59031808	Eucgr.B03422.1	PREDICTED: F-box/kelch-repeat protein SKIP11 [Eucalyptus grandis]	0
														scaffold_2	59034629	59035128	Eucgr.B03423.1	Hypothetical protein EUGRSUZ_B03423 [Eucalyptus grandis]	1.49315e-43
														scaffold_2	59036556	59037024	Eucgr.B03424.1	Hypothetical protein EUGRSUZ_B03424 [Eucalyptus grandis]	5.73292e-45
														scaffold_2	59049019	59049795	Eucgr.B03425.1	Hypothetical protein ARALYDRAFT_472707 [Arabidopsis lyrata subsp. lyrata]	2.77863e-13
														scaffold_2	59057614	59060176	Eucgr.B03426.1	PREDICTED: HVA22-like protein a isoform X1 [Vitis vinifera]	5.13388e-92
														scaffold_2	59069363	59070172	Eucgr.B03427.1	PREDICTED: transcription factor TCP15 [Vitis vinifera]	5.74251e-47
														scaffold_2	59099138	59101598	Eucgr.B03428.1	Cullin family protein [Populus trichocarpa]	0
														scaffold_2	59107441	59110975	Eucgr.B03429.1	PREDICTED: probable ran guanine nucleotide release factor [Eucalyptus grandis]	7.16353e-142
														scaffold_2	59123318	59126758	Eucgr.B03431.1	Cullin family protein [Populus trichocarpa]	0
														scaffold_2	59127701	59131450	Eucgr.B03432.1	Hypothetical protein ARALYDRAFT_312429 [Arabidopsis lyrata subsp. lyrata]	3.0654e-106
														scaffold_2	59131670	59133974	Eucgr.B03433.1	60S ribosomal protein L34, putative [Ricinus communis]	7.749e-58
														scaffold_2	59135419	59141010	Eucgr.B03434.1	Unnamed protein product [Vitis vinifera]	0
														scaffold_2	59147193	59150187	Eucgr.B03435.1	Origin recognition complex subunit, putative [Ricinus communis]	1.61478e-147
														scaffold_2	59151249	59154048	Eucgr.B03436.1	PREDICTED: sphinganine C(4)-monooxygenase 1 [Vitis vinifera]	6.23024e-149
														scaffold_2	59154610	59158591	Eucgr.B03437.1	Aspartate semialdehyde dehydrogenase, putative [Ricinus communis]	0
														scaffold_2	59171299	59175464	Eucgr.B03438.1	CAAX amino terminal protease family protein [Populus trichocarpa]	1.44311e-143
														scaffold_2	59180493	59181383	Eucgr.B03440.1	Glutathione S-transferase [Medicago truncatula]	8.20174e-83
														scaffold_2	59197499	59198794	Eucgr.B03441.1	Glutathione S-transferase [Medicago truncatula]	6.76708e-75
														scaffold_2	59198880	59200761	Eucgr.B03442.1	60S ribosomal protein L34, putative [Ricinus communis]	1.0195e-57
														scaffold_2	59202521	59206914	Eucgr.B03443.1	PREDICTED: uncharacterized protein LOC104433633 isoform X1 [Eucalyptus grandis]	0
														scaffold_2	59215015	59223459	Eucgr.B03444.1	Hypothetical protein VITISV_027088 [Vitis vinifera]	2.87423e-148
														scaffold_2	59237273	59241100	Eucgr.B03445.1	Hypothetical protein VITISV_027088 [Vitis vinifera]	0
														scaffold_2	59241962	59242422	Eucgr.B03446.1	Hypothetical protein EUGRSUZ_B03446 [Eucalyptus grandis]	4.61404e-58
														scaffold_2	59245319	59248742	Eucgr.B03447.1	Zinc finger family protein [Populus trichocarpa]	1.1148e-75
														scaffold_2	59260516	59261782	Eucgr.B03448.1	Elongation factor 1B-beta [Spuriopimpinella brachycarpa]	1.68383e-37
														scaffold_2	59278749	59280379	Eucgr.B03449.1	PREDICTED: beta-1,3-galactosyltransferase 15 [Vitis vinifera]	3.44901e-156
														scaffold_2	59283531	59284037	Eucgr.B03451.1	Hypothetical protein EUGRSUZ_B03451 [Eucalyptus grandis]	1.07144e-43
														scaffold_2	59313322	59314632	Eucgr.B03452.1	3'-N-debenzoyl-2'-deoxytaxol N-benzoyltransferase, putative [Ricinus communis]	7.38498e-125
														scaffold_2	59317392	59321243	Eucgr.B03453.1	Serine/threonine protein phosphatase 2A regulatory subunit B' [Populus trichocarpa]	0
														scaffold_2	59322460	59333497	Eucgr.B03454.1	Oligopeptidase, putative [Ricinus communis]	0
														scaffold_2	59336014	59340954	Eucgr.B03455.1	PREDICTED: signal recognition particle subunit SRP72 [Vitis vinifera]	0
														scaffold_2	59343815	59349681	Eucgr.B03456.1	GT-1 [Glycine max]	0
														scaffold_2	59349926	59350662	Eucgr.B03457.1	PREDICTED: mitotic spindle checkpoint protein MAD2-like [Glycine max]	2.45866e-85
														scaffold_2	59353177	59360298	Eucgr.B03458.1	Alpha DNA polymerase, putative [Ricinus communis]	0
														scaffold_2	59358947	59360184	Eucgr.B03459.1	PREDICTED: uncharacterized protein LOC100267906 [Vitis vinifera]	7.16207e-55
														scaffold_2	59361719	59366188	Eucgr.B03460.1	PREDICTED: 3-oxoacyl-[acyl-carrier-protein reductase 4 isoform X2] [Vitis vinifera]	2.68346e-173
														scaffold_2	59367237	59369228	Eucgr.B03461.1	Hypothetical protein MTR_3g085720 [Medicago truncatula]	3.89936e-41
														scaffold_2	59371890	59378152	Eucgr.B03462.1	Hypothetical protein EUGRSUZ_B03462, partial [Eucalyptus grandis]	0
														scaffold_2	59379196	59380859	Eucgr.B03463.1	Hypothetical protein EUGRSUZ_B03463 [Eucalyptus grandis]	8.72452e-60
														scaffold_2	59387162	59389722	Eucgr.B03464.1	PREDICTED: uncharacterized protein LOC100853782 [Vitis vinifera]	3.33577e-158
														scaffold_2	59393214	59400378	Eucgr.B03465.1	Cdk10/11, putative [Ricinus communis]	0
														scaffold_2	59401791	59406019	Eucgr.B03466.1	PREDICTED: uncharacterized protein LOC100240965 [Vitis vinifera]	0
														scaffold_2	59401914	59402607	Eucgr.B03467.1	PREDICTED: uncharacterized protein LOC100240965 [Vitis vinifera]	1.81617e-17
														scaffold_2	59422353	59426046	Eucgr.B03468.1	Hypothetical protein POPTR_0010s06710g [Populus trichocarpa]	0
														scaffold_2	59436596	59446220	Eucgr.B03469.1	Urease [Morus alba]	0
														scaffold_2	59450098	59453949	Eucgr.B03470.1	PREDICTED: OTU domain-containing protein At3g57810-like isoform X4 [Eucalyptus grandis]	1.42239e-115
														scaffold_2	59456444	59459336	Eucgr.B03471.1	Hypothetical protein POPTR_0008s17680g [Populus trichocarpa]	2.28391e-35
														scaffold_2	59467412	59469389	Eucgr.B03472.1	PREDICTED: uncharacterized protein At3g27210 isoform X1 [Vitis vinifera]	6.40009e-34
														scaffold_2	59480656	59483675	Eucgr.B03474.1	Serine/threonine-protein kinase bri1, putative [Ricinus communis]	0
														scaffold_2	59497396	59500197	Eucgr.B03475.1	Serine/threonine-protein kinase bri1, putative [Ricinus communis]	0
														scaffold_2	59508390	59511544	Eucgr.B03476.1	Serine/threonine-protein kinase bri1, putative [Ricinus communis]	0
														scaffold_2	59529683	59531695	Eucgr.B03477.1	Hypothetical protein EUGRSUZ_B03477 [Eucalyptus grandis]	0
														scaffold_2	59541091	59544036	Eucgr.B03478.1	Serine/threonine-protein kinase bri1, putative [Ricinus communis]	0
														scaffold_2	59548245	59548720	Eucgr.B03479.1	No significant match	-
														scaffold_2	59570859	59582553	Eucgr.B03480.1	Mannosyl-oligosaccharide glucosidase, putative [Ricinus communis]	0
														scaffold_2	59581652	59585665	Eucgr.B03481.1	PREDICTED: nuclear pore complex protein NUP54 [Vitis vinifera]	9.82416e-156
														scaffold_2	59586665	59587525	Eucgr.B03482.1	Mitochondrial oxoglutarate/malate carrier protein, putative [Ricinus communis]	2.83218e-20
														scaffold_2	59592081	59595066	Eucgr.B03483.1	PREDICTED: F-box/kelch-repeat protein At1g67480 [Vitis vinifera]	3.03212e-156
														scaffold_2	59597829	59598627	Eucgr.B03484.1	Hypothetical protein ARALYDRAFT_353015 [Arabidopsis lyrata subsp. lyrata]	1.69619e-29
														scaffold_2	59607612	59616644	Eucgr.B03486.1	PREDICTED: endoplasmic reticulum metallopeptidase 1 isoform X1 [Vitis vinifera]	0
														scaffold_2	59623342	59627465	Eucgr.B03487.1	Hypothetical protein EUGRSUZ_B03487 [Eucalyptus grandis]	0
														scaffold_2	59629488	59634429	Eucgr.B03488.1	ELMO domain-containing protein, putative [Ricinus communis]	2.1879e-153
														scaffold_2	59637812	59642283	Eucgr.B03489.1	Unnamed protein product [Vitis vinifera]	0
														scaffold_2	59653714	59655679	Eucgr.B03491.1	Unknown [Populus trichocarpa]	2.71908e-49
														scaffold_2	59659230	59660999	Eucgr.B03492.1	Zinc finger family protein [Populus trichocarpa]	2.43836e-146
														scaffold_2	59666637	59667637	Eucgr.B03493.1	Hypothetical protein EUGRSUZ_B03493 [Eucalyptus grandis]	1.17358e-74
														scaffold_2	59677682	59679965	Eucgr.B03494.1	Chlorophyll a/b-binding protein type II precursor [Populus trichocarpa]	4.51532e-141
														scaffold_2	59681872	59682534	Eucgr.B03495.1	PREDICTED: uncharacterized protein LOC100852520 [Vitis vinifera]	3.32628e-36
														scaffold_2	59685973	59691555	Eucgr.B03496.1	PREDICTED: uncharacterized protein LOC100248862 [Vitis vinifera]	1.18842e-78
														scaffold_2	59694149	59695500	Eucgr.B03497.1	Hypothetical protein POPTR_0003s17060g [Populus trichocarpa]	4.4196e-133
														scaffold_2	59698508	59700129	Eucgr.B03498.1	Hypothetical protein EUGRSUZ_B03498 [Eucalyptus grandis]	2.40124e-125
														scaffold_2	59701277	59706576	Eucgr.B03499.1	Unknown [Glycine max]	1.73402e-120
														scaffold_2	59707186	59711577	Eucgr.B03500.1	Transcription factor squamosa promoter binding protein-like [Eucalyptus grandis]	0
														scaffold_2	59713614	59714058	Eucgr.B03501.1	Hypothetical protein EUGRSUZ_B03501 [Eucalyptus grandis]	3.5702e-48
														scaffold_2	59714510	59717217	Eucgr.B03502.1	PREDICTED: 4-coumarate--coa ligase-like 1 [Vitis vinifera]	0
														scaffold_2	59717747	59718197	Eucgr.B03503.1	Hypothetical protein EUGRSUZ_B03503 [Eucalyptus grandis]	1.45407e-60
														scaffold_2	59718608	59719831	Eucgr.B03504.1	Hypothetical protein EUGRSUZ_B03504, partial [Eucalyptus grandis]	7.5087e-69
														scaffold_2	59730655	59730945	Eucgr.B03505.1	Hypothetical protein EUGRSUZ_B03505 [Eucalyptus grandis]	1.4096e-32
														scaffold_2	59732070	59739937	Eucgr.B03506.1	PREDICTED: histidine kinase 3 [Vitis vinifera]	0
														scaffold_2	59740021	59742052	Eucgr.B03507.1	PREDICTED: nuclear transport factor 2 [Vitis vinifera]	1.00744e-76
														scaffold_2	59742363	59743531	Eucgr.B03508.1	PREDICTED: uncharacterized protein LOC100245446 [Vitis vinifera]	1.7178e-30
														scaffold_2	59746612	59746821	Eucgr.B03509.1	PREDICTED: uncharacterized protein LOC104433688 [Eucalyptus grandis]	1.46041e-26
														scaffold_2	59747981	59748543	Eucgr.B03510.1	PREDICTED: uncharacterized protein LOC104433689 [Eucalyptus grandis]	1.7579e-24
														scaffold_2	59759147	59763825	Eucgr.B03511.1	Flowering locus C [Vitis vinifera]	2.47624e-10
														scaffold_2	59763458	59764384	Eucgr.B03512.1	Hypothetical protein EUGRSUZ_B03512 [Eucalyptus grandis]	3.7656e-74
														scaffold_2	59765851	59766327	Eucgr.B03513.1	Hypothetical protein EUGRSUZ_B03513 [Eucalyptus grandis]	4.46951e-42
														scaffold_2	59780009	59780620	Eucgr.B03514.1	Flowering locus C [Vitis vinifera]	6.5714e-22
														scaffold_2	59784816	59786479	Eucgr.B03515.1	Transcription factor MADS3 [Prunus avium]	2.92481e-77
														scaffold_2	59789715	59790944	Eucgr.B03516.1	MADS-box protein 5 [Malus domestica]	1.38196e-26
														scaffold_2	59802725	59803225	Eucgr.B03517.1	No significant match	-
														scaffold_2	59826679	59828428	Eucgr.B03518.1	PREDICTED: squamosa promoter-binding-like protein 16 [Vitis vinifera]	1.3614e-109
														scaffold_2	59839255	59847603	Eucgr.B03519.1	PREDICTED: uncharacterized protein LOC104433697 [Eucalyptus grandis]	0
														scaffold_2	59850633	59853374	Eucgr.B03520.1	WRKY domain class transcription factor [Malus domestica]	4.97987e-54
														scaffold_2	59862010	59869095	Eucgr.B03521.1	PREDICTED: sphingosine-1-phosphate lyase [Vitis vinifera]	0
														scaffold_2	59869722	59870427	Eucgr.B03522.1	Hypothetical protein EUGRSUZ_B03522 [Eucalyptus grandis]	1.96969e-114
														scaffold_2	59870995	59872677	Eucgr.B03523.1	Hypothetical protein EUGRSUZ_B03523 [Eucalyptus grandis]	0
														scaffold_2	59875904	59877205	Eucgr.B03524.1	PREDICTED: uncharacterized protein LOC100248988 [Vitis vinifera]	1.99665e-139
														scaffold_2	59882709	59886098	Eucgr.B03525.1	PREDICTED: uncharacterized protein LOC104433702 [Eucalyptus grandis]	0
														scaffold_2	59884836	59885491	Eucgr.B03526.1	Hypothetical protein EUGRSUZ_B03526 [Eucalyptus grandis]	2.15546e-38
														scaffold_2	59903367	59908377	Eucgr.B03528.1	Glucose-6-phosphate dehydrogenase family protein [Populus trichocarpa]	0
														scaffold_2	59913348	59914856	Eucgr.B03529.1	PREDICTED: transcription factor TCP20-like [Eucalyptus grandis]	0
														scaffold_2	59916222	59920116	Eucgr.B03530.1	PREDICTED: uncharacterized protein LOC100255676 [Vitis vinifera]	0
														scaffold_2	59920187	59927624	Eucgr.B03531.1	PREDICTED: uncharacterized protein LOC104433705 isoform X2 [Eucalyptus grandis]	0
														scaffold_2	59937882	59938830	Eucgr.B03532.1	PREDICTED: uncharacterized protein LOC104433707 [Eucalyptus grandis]	4.33432e-103
														scaffold_2	59954106	59961563	Eucgr.B03533.1	Zinc finger protein, putative [Ricinus communis]	0
														scaffold_2	59962163	59964199	Eucgr.B03534.1	PREDICTED: exocyst complex component EXO70B1 [Vitis vinifera]	0
														scaffold_2	59974775	59980586	Eucgr.B03535.1	Receptor serine-threonine protein kinase, putative [Ricinus communis]	0
														scaffold_2	59987767	59991223	Eucgr.B03536.1	PREDICTED: glycerophosphodiester phosphodiesterase GDPD1, chloroplastic [Vitis vinifera]	0
														scaffold_2	59999944	60002211	Eucgr.B03537.1	No apical meristem family protein [Populus trichocarpa]	2.17611e-95
														scaffold_2	60004872	60008424	Eucgr.B03538.1	Hypothetical protein POPTR_0001s33250g [Populus trichocarpa]	3.88393e-30
														scaffold_2	60026042	60032756	Eucgr.B03540.1	PREDICTED: uncharacterized protein At2g33490-like isoform X2 [Vitis vinifera]	0
														scaffold_2	60033024	60034968	Eucgr.B03541.1	Serine-threonine protein kinase, plant-type, putative [Ricinus communis]	4.11121e-113
														scaffold_2	60040123	60040691	Eucgr.B03542.1	Hypothetical protein EUGRSUZ_B03542 [Eucalyptus grandis]	7.63548e-78
														scaffold_2	60040741	60044628	Eucgr.B03543.1	Hypothetical protein RCOM_1437660 [Ricinus communis]	4.41034e-131
														scaffold_2	60057805	60060514	Eucgr.B03544.1	PREDICTED: uncharacterized protein LOC100242123 [Vitis vinifera]	6.04483e-70
														scaffold_2	60069693	60071765	Eucgr.B03545.1	PREDICTED: protein TIFY 9 [Vitis vinifera]	6.04121e-27
														scaffold_2	60080704	60081255	Eucgr.B03546.1	Hypothetical protein EUGRSUZ_B03546 [Eucalyptus grandis]	9.52324e-46
														scaffold_2	60093162	60099347	Eucgr.B03547.1	PREDICTED: uncharacterized protein LOC104433721 isoform X1 [Eucalyptus grandis]	0
														scaffold_2	60112371	60113025	Eucgr.B03548.1	Hypothetical protein EUGRSUZ_B03548 [Eucalyptus grandis]	7.14921e-75
														scaffold_2	60118916	60122159	Eucgr.B03549.1	PREDICTED: serine carboxypeptidase-like 45 [Vitis vinifera]	0
														scaffold_2	60122465	60128354	Eucgr.B03550.1	Unnamed protein product [Vitis vinifera]	3.25327e-125
														scaffold_2	60136697	60143120	Eucgr.B03551.1	PREDICTED: auxin response factor 2 [Vitis vinifera]	0
														scaffold_2	60148121	60151341	Eucgr.B03552.1	ATP binding protein, putative [Ricinus communis]	2.50247e-164
														scaffold_2	60154906	60157672	Eucgr.B03553.1	Gt-2-related family protein [Populus trichocarpa]	5.31987e-120
														scaffold_2	60163041	60164709	Eucgr.B03554.1	Unnamed protein product [Vitis vinifera]	1.13861e-68
														scaffold_2	60172051	60172467	Eucgr.B03555.1	Unnamed protein product [Vitis vinifera]	5.05476e-52
														scaffold_2	60177681	60187642	Eucgr.B03556.1	Hypothetical protein VITISV_040729 [Vitis vinifera]	0
														scaffold_2	60188662	60189646	Eucgr.B03557.1	Unknown [Medicago truncatula]	8.48558e-62
D56	Te_LG5	25.495	98	24.195	26.895	2.700	36.3		7117748	8641634	1523885	64.3		scaffold_5	7030335	7034364	Eucgr.E00693.1	PREDICTED: probable disease resistance RPP8-like protein 2 [Eucalyptus grandis]	0
														scaffold_5	7034789	7035163	Eucgr.E00694.1	Hypothetical protein ARALYDRAFT_474895 [Arabidopsis lyrata subsp. lyrata]	1.0113e-09
														scaffold_5	7050651	7051588	Eucgr.E00696.1	Hypothetical protein EUGRSUZ_E00696 [Eucalyptus grandis]	6.39964e-107
														scaffold_5	7064575	7065409	Eucgr.E00698.1	Hypothetical protein EUGRSUZ_E00698 [Eucalyptus grandis]	8.92056e-71
														scaffold_5	7070562	7074441	Eucgr.E00699.1	Hypothetical protein EUGRSUZ_E00699 [Eucalyptus grandis]	0
														scaffold_5	7083734	7084288	Eucgr.E00700.1	Hypothetical protein EUGRSUZ_E00700 [Eucalyptus grandis]	4.46906e-45
														scaffold_5	7094685	7099595	Eucgr.E00701.1	PREDICTED: probable disease resistance RPP8-like protein 2 [Eucalyptus grandis]	0
														scaffold_5	7101429	7102297	Eucgr.E00702.1	PREDICTED: circumsporozoite protein-like [Eucalyptus grandis]	1.31754e-74
														scaffold_5	7110437	7110748	Eucgr.E00704.1	Hypothetical protein EUGRSUZ_E00704 [Eucalyptus grandis]	1.42629e-59
														scaffold_5	7114289	7114489	Eucgr.E00706.1	Hypothetical protein EUGRSUZ_E00706 [Eucalyptus grandis]	4.40774e-41
														scaffold_5	7125194	7125622	Eucgr.E00708.1	Hypothetical protein EUGRSUZ_E00708 [Eucalyptus grandis]	4.22513e-100
														scaffold_5	7142722	7143194	Eucgr.E00710.1	Hypothetical protein EUGRSUZ_E00710 [Eucalyptus grandis]	2.83643e-63
														scaffold_5	7143530	7147169	Eucgr.E00711.1	Hypothetical protein EUGRSUZ_E00711 [Eucalyptus grandis]	0
														scaffold_5	7154574	7157000	Eucgr.E00712.1	PREDICTED: uncharacterized protein LOC104443877 isoform X1 [Eucalyptus grandis]	0
														scaffold_5	7179562	7182822	Eucgr.E00713.1	Hypothetical protein EUGRSUZ_E00713, partial [Eucalyptus grandis]	0
														scaffold_5	7221761	7225378	Eucgr.E00715.1	Hypothetical protein PRUPE_ppa018004mg [Prunus persica]	0
														scaffold_5	7225545	7228330	Eucgr.E00716.1	Unknown [Picea sitchensis]	3.85726e-14
														scaffold_5	7228768	7229217	Eucgr.E00717.1	Hypothetical protein AMTR_s02071p00004290 [Amborella trichopoda]	4.64704e-86
														scaffold_5	7231836	7232332	Eucgr.E00718.1	Predicted: histone acetyltransferase HAC1-like [Fragaria vesca subsp. vesca]	8.64729e-08
														scaffold_5	7286866	7287652	Eucgr.E00722.1	No significant match	-
														scaffold_5	7290510	7292642	Eucgr.E00723.1	Predicted: protein ABIL2-like [Vitis vinifera]	1.2617e-90
														scaffold_5	7357165	7358705	Eucgr.E00725.1	Predicted: protein ABIL2-like [Vitis vinifera]	2.12306e-39
														scaffold_5	7367921	7368876	Eucgr.E00726.1	Predicted: uncharacterized protein LOC101209453 [Cucumis sativus]	1.02746e-36
														scaffold_5	7377027	7377559	Eucgr.E00727.1	No significant match	-
														scaffold_5	7412355	7416007	Eucgr.E00730.1	CC-NBS-LRR class disease resistance protein, putative isoform 1 [Theobroma cacao]	0
														scaffold_5	7452724	7456336	Eucgr.E00733.1	CC-NBS-LRR class disease resistance protein, putative isoform 1 [Theobroma cacao]	0
														scaffold_5	7459684	7460260	Eucgr.E00734.1	Unknown [Lotus japonicus]	1.10234e-13
														scaffold_5	7472424	7472833	Eucgr.E00737.1	No significant match	-
														scaffold_5	7509490	7511385	Eucgr.E00741.1	Unnamed protein product [Vitis vinifera]	2.89163e-104
														scaffold_5	7514077	7514504	Eucgr.E00742.1	Self-incompatibility S1 family protein [Arabidopsis thaliana]	1.47086e-13
														scaffold_5	7556309	7560066	Eucgr.E00743.1	Putative CC-NBS-LRR protein [Malus domestica]	0
														scaffold_5	7564972	7571126	Eucgr.E00744.1	Uncharacterized protein isoform 1 [Theobroma cacao]	1.69373e-110
														scaffold_5	7593902	7597558	Eucgr.E00745.1	CC-NBS-LRR class disease resistance protein, putative isoform 1 [Theobroma cacao]	1.75812e-170
														scaffold_5	7607198	7610666	Eucgr.E00746.1	Predicted protein [Populus trichocarpa]	3.64626e-65
														scaffold_5	7611031	7616892	Eucgr.E00747.1	Uncharacterized protein isoform 1 [Theobroma cacao]	8.41475e-103
														scaffold_5	7643090	7644179	Eucgr.E00749.1	Predicted: uncharacterized LOC101209453 [Cucumis sativus]	1.18243e-39
														scaffold_5	7670369	7673944	Eucgr.E00750.1	Predicted: probable disease resistance protein RF9-like [Solanum lycopersicum]	0
														scaffold_5	7676046	7677043	Eucgr.E00751.1	No significant match	-
														scaffold_5	7679576	7685518	Eucgr.E00752.1	Uncharacterized protein isoform 1 [Theobroma cacao]	3.07162e-73
														scaffold_5	7763686	7764392	Eucgr.E00758.1	No significant match	-
														scaffold_5	7765355	7769721	Eucgr.E00759.1	Putative CC-NBS-LRR protein [Malus domestica]	0
														scaffold_5	7775938	7777088	Eucgr.E00760.1	Predicted: L-ascorbate peroxidase 3, peroxisomal-like [Solanum lycopersicum]	3.30443e-35
														scaffold_5	7792151	7793792	Eucgr.E00761.1	Unnamed protein product [Vitis vinifera]	2.3305e-60
														scaffold_5	7799108	7801125	Eucgr.E00762.1	Predicted: uncharacterized LOC101209453 [Cucumis sativus]	4.07296e-64
														scaffold_5	7855531	7863637	Eucgr.E00765.2	Hypothetical protein [Bruguiera gymnorhiza]	2.10697e-24
														scaffold_5	7862525	7863637	Eucgr.E00765.1	Hypothetical protein [Bruguiera gymnorhiza]	9.38821e-24
														scaffold_5	7926686	7927160	Eucgr.E00766.1	Heavy metal transport/detoxification superfamily protein isoform 1 [Theobroma cacao]	3.7568e-26
														scaffold_5	7932583	7933859	Eucgr.E00767.1	Hypothetical protein PRUPE_ppa026540mg [Prunus persica]	9.44941e-28
														scaffold_5	7973782	7975089	Eucgr.E00768.1	Hypothetical protein PRUPE_ppa026540mg [Prunus persica]	6.0874e-28
														scaffold_5	7998930	8000422	Eucgr.E00769.1	Heavy metal transport/detoxification superfamily protein isoform 1 [Theobroma cacao]	3.18757e-22
														scaffold_5	8009052	8009831	Eucgr.E00770.1	Heavy metal transport/detoxification superfamily protein isoform 1 [Theobroma cacao]	1.23776e-23
														scaffold_5	8034438	8043165	Eucgr.E00771.1	Hypothetical protein PRUPE_ppa026540mg [Prunus persica]	9.89601e-30
														scaffold_5	8055199	8056321	Eucgr.E00772.1	Predicted: uncharacterized protein LOC101514701 [Cicer arietinum]	2.41861e-29
														scaffold_5	8079353	8086701	Eucgr.E00774.6	Unknown [Lotus japonicus]	9.85315e-12
														scaffold_5	8089388	8090697	Eucgr.E00775.2	Predicted: uncharacterized protein LOC101306469 [Fragaria vesca subsp. vesca]	2.71763e-18
														scaffold_5	8119759	8121117	Eucgr.E00779.1	Hypothetical protein PRUPE_ppa026540mg [Prunus persica]	3.52804e-22
														scaffold_5	8121416	8124365	Eucgr.E00780.1	Plastid 2C-methyl-D-erythritol 2,4-cyclodiphosphate synthase [Rauvolfia verticillata]	5.4499e-110
														scaffold_5	8125331	8128468	Eucgr.E00781.1	Sporulation 11-2 [Theobroma cacao]	0
														scaffold_5	8128952	8137479	Eucgr.E00782.1	RING/U-box superfamily protein, putative [Theobroma cacao]	0
														scaffold_5	8146108	8153761	Eucgr.E00783.1	Uncharacterized protein isoform 2 [Theobroma cacao]	3.74269e-95
														scaffold_5	8180372	8189431	Eucgr.E00785.1	Hypothetical protein PRUPE_ppa000913mg [Prunus persica]	0
														scaffold_5	8183710	8184045	Eucgr.E00786.1	No significant match	-
														scaffold_5	8196350	8197305	Eucgr.E00787.1	Predicted: uncharacterized protein LOC101296490 [Fragaria vesca subsp. vesca]	3.45876e-49
														scaffold_5	8200233	8201011	Eucgr.E00788.1	Hypothetical protein PRUPE_ppa022983mg [Prunus persica]	3.39848e-58
														scaffold_5	8209658	8210215	Eucgr.E00789.1	Hypothetical protein PRUPE_ppa022983mg [Prunus persica]	2.83699e-44
														scaffold_5	8227562	8228476	Eucgr.E00790.1	Predicted: uncharacterized protein LOC101295341 [Fragaria vesca subsp. vesca]	8.50115e-52
														scaffold_5	8231502	8232844	Eucgr.E00791.1	Predicted: uncharacterized protein LOC101296206 [Fragaria vesca subsp. vesca]	5.96494e-55
														scaffold_5	8239796	8240666	Eucgr.E00792.1	Hypothetical protein PRUPE_ppa022983mg [Prunus persica]	6.33552e-46
														scaffold_5	8243365	8244184	Eucgr.E00793.1	Predicted: uncharacterized protein LOC101296490 [Fragaria vesca subsp. vesca]	1.65477e-57
														scaffold_5	8248273	8248929	Eucgr.E00794.1	Hypothetical protein PRUPE_ppa022983mg [Prunus persica]	1.65905e-37
														scaffold_5	8253250	8254384	Eucgr.E00795.1	Late embryogenesis abundant hydroxyproline-rich glycofamily protein, putative [Theobroma cacao]	1.87419e-56
														scaffold_5	8259025	8259693	Eucgr.E00796.1	Late embryogenesis abundant hydroxyproline-rich glycofamily protein, putative [Theobroma cacao]	1.84482e-50
														scaffold_5	8262758	8263618	Eucgr.E00797.1	Predicted: uncharacterized protein LOC101296206 [Fragaria vesca subsp. vesca]	4.81454e-57
														scaffold_5	8267661	8268413	Eucgr.E00798.1	Late embryogenesis abundant hydroxyproline-rich glycofamily protein, putative [Theobroma cacao]	1.69215e-57
														scaffold_5	8279959	8280258	Eucgr.E00799.1	Hypothetical protein PRUPE_ppa022983mg [Prunus persica]	2.88379e-19
														scaffold_5	8285084	8286090	Eucgr.E00800.1	Hypothetical protein PRUPE_ppa022983mg [Prunus persica]	4.96219e-35
														scaffold_5	8289503	8289940	Eucgr.E00801.1	Predicted: uncharacterized protein LOC101296490 [Fragaria vesca subsp. vesca]	2.3063e-29
														scaffold_5	8297380	8297970	Eucgr.E00802.1	Hypothetical protein PRUPE_ppa022983mg [Prunus persica]	5.59471e-48
														scaffold_5	8300648	8302054	Eucgr.E00803.1	Hypothetical protein PRUPE_ppa022983mg [Prunus persica]	2.49446e-56
														scaffold_5	8306454	8307155	Eucgr.E00804.1	Hypothetical protein PRUPE_ppa022983mg [Prunus persica]	5.44943e-36
														scaffold_5	8318828	8323149	Eucgr.E00805.2	Uncharacterized protein LOC100811024 [Glycine max]	5.1513e-103
														scaffold_5	8323291	8329571	Eucgr.E00806.1	Calcium-dependent protein kinase, putative [Ricinus communis]	0
														scaffold_5	8330673	8332706	Eucgr.E00807.1	Transcription factor, putative [Ricinus communis]	0
														scaffold_5	8334390	8334809	Eucgr.E00808.1	No significant match	-
														scaffold_5	8349724	8350656	Eucgr.E00809.1	Predicted: disease resistance response protein 206-like [Vitis vinifera]	2.32126e-103
														scaffold_5	8358348	8358845	Eucgr.E00810.1	Predicted protein [Populus trichocarpa]	2.98275e-94
														scaffold_5	8415214	8415918	Eucgr.E00812.1	Dirigent-like protein DIR5 [Arabidopsis thaliana]	2.85882e-86
														scaffold_5	8433181	8433904	Eucgr.E00813.1	Dirigent-like protein DIR5 [Arabidopsis thaliana]	1.43844e-85
														scaffold_5	8449062	8449818	Eucgr.E00814.1	Dirigent-like protein DIR5 [Arabidopsis thaliana]	1.48407e-87
														scaffold_5	8463542	8463997	Eucgr.E00815.1	Dirigent-like protein DIR5 [Arabidopsis thaliana]	2.85925e-80
														scaffold_5	8486409	8486956	Eucgr.E00817.1	Disease resistance-responsive family protein [Arabidopsis lyrata subsp. lyrata]	3.25318e-40
														scaffold_5	8489436	8492575	Eucgr.E00818.1	Na(+)/H(+) antiporter, putative [Ricinus communis]	0
														scaffold_5	8496873	8502062	Eucgr.E00819.1	PREDICTED: cellulose synthase-like protein G2 [Eucalyptus grandis]	0
														scaffold_5	8539128	8546915	Eucgr.E00820.1	PREDICTED: cellulose synthase A catalytic subunit 4 [UDP-forming-like isoform X1]	0
														scaffold_5	8580433	8588092	Eucgr.E00821.1	PREDICTED: cellulose synthase A catalytic subunit 4 [UDP-forming-like isoform X1]	0
														scaffold_5	8617163	8618662	Eucgr.E00822.1	Hypothetical protein EUGRSUZ_E00822 [Eucalyptus grandis]	4.22285e-30
														scaffold_5	8623766	8625570	Eucgr.E00823.1	PREDICTED: uncharacterized protein LOC104443954 [Eucalyptus grandis]	1.14136e-76
														scaffold_5	8626360	8632757	Eucgr.E00824.1	PREDICTED: ABC transporter C family member 10-like isoform X1 [Eucalyptus grandis]	0
WD56	Te_LG2	120.765	163	118.665	121.765	3.100	52.6		5.84735e+07	5.99973e+07	1523874	106.964		scaffold_2	58475224	58475754	Eucgr.B03362.1	Unknown [Glycine max]	1.98015e-53
														scaffold_2	58485356	58486843	Eucgr.B03363.1	PREDICTED: protein ALTERED XYLOGLUCAN 4 [Vitis vinifera]	0
														scaffold_2	58521580	58523059	Eucgr.B03364.1	Hypothetical protein EUGRSUZ_B03364 [Eucalyptus grandis]	7.92599e-95
														scaffold_2	58529212	58532885	Eucgr.B03365.1	Dead box ATP-dependent RNA helicase, putative [Ricinus communis]	0
														scaffold_2	58534779	58536220	Eucgr.B03366.1	PREDICTED: gibberellin-regulated protein 1-like [Eucalyptus grandis]	1.09573e-56
														scaffold_2	58538135	58546462	Eucgr.B03367.1	PREDICTED: protein NLRC3 isoform X1 [Eucalyptus grandis]	0
														scaffold_2	58548242	58551196	Eucgr.B03368.1	PREDICTED: IAA-amino acid hydrolase ILR1-like 1 [Eucalyptus grandis]	0
														scaffold_2	58556032	58557651	Eucgr.B03369.1	Hypothetical protein VITISV_024055 [Vitis vinifera]	9.14571e-160
														scaffold_2	58560698	58565726	Eucgr.B03370.1	PREDICTED: chaperone protein dnaj 16 [Eucalyptus grandis]	0
														scaffold_2	58584714	58585614	Eucgr.B03372.1	C2H2L domain class transcription factor [Malus domestica]	6.36677e-11
														scaffold_2	58610372	58612747	Eucgr.B03374.1	Two-component sensor protein histidine protein kinase, putative [Ricinus communis]	6.87779e-71
														scaffold_2	58629329	58632587	Eucgr.B03375.1	PREDICTED: formin-like protein 8 [Eucalyptus grandis]	0
														scaffold_2	58632688	58637142	Eucgr.B03376.1	PREDICTED: uncharacterized protein LOC104433569 [Eucalyptus grandis]	0
														scaffold_2	58634497	58635223	Eucgr.B03377.1	Hypothetical protein EUGRSUZ_B03377 [Eucalyptus grandis]	8.30709e-33
														scaffold_2	58640153	58641249	Eucgr.B03378.1	Unnamed protein product [Vitis vinifera]	1.01453e-61
														scaffold_2	58641880	58648497	Eucgr.B03379.1	Pyruvate dehydrogenase alpha subunit [Gossypium hirsutum]	0
														scaffold_2	58651007	58658442	Eucgr.B03380.1	Unnamed protein product [Vitis vinifera]	0
														scaffold_2	58659634	58668009	Eucgr.B03381.1	Conserved hypothetical protein [Ricinus communis]	0
														scaffold_2	58682413	58687301	Eucgr.B03382.1	PREDICTED: microtubule-associated protein TORTIFOLIA1 [Eucalyptus grandis]	0
														scaffold_2	58688234	58688696	Eucgr.B03383.1	Hypothetical protein EUGRSUZ_B03383 [Eucalyptus grandis]	1.39982e-49
														scaffold_2	58694934	58696963	Eucgr.B03384.1	PREDICTED: UPF0392 protein RCOM_0530710 [Eucalyptus grandis]	0
														scaffold_2	58700614	58704643	Eucgr.B03385.1	Hypothetical protein EUGRSUZ_B03385 [Eucalyptus grandis]	1.48277e-173
														scaffold_2	58705310	58709029	Eucgr.B03386.1	Protein phosphatase 2A catalytic subunit [Solanum lycopersicum]	0
														scaffold_2	58726660	58729003	Eucgr.B03388.1	Leucine-rich repeat containing protein, putative [Ricinus communis]	0
														scaffold_2	58732612	58741040	Eucgr.B03389.1	Leucine-rich repeat containing protein, putative [Ricinus communis]	0
														scaffold_2	58741564	58758659	Eucgr.B03390.1	Phospholipid-transporting atpase, putative [Ricinus communis]	0
														scaffold_2	58761311	58764389	Eucgr.B03392.1	PREDICTED: transcription factor bhlh79 [Vitis vinifera]	2.80409e-89
														scaffold_2	58774854	58776066	Eucgr.B03393.1	Unnamed protein product [Vitis vinifera]	8.55389e-41
														scaffold_2	58778969	58779599	Eucgr.B03394.1	Hypothetical protein EUGRSUZ_B03394 [Eucalyptus grandis]	5.75351e-63
														scaffold_2	58784450	58791480	Eucgr.B03395.1	PREDICTED: uncharacterized protein LOC104433587 [Eucalyptus grandis]	0
														scaffold_2	58792104	58796217	Eucgr.B03396.1	Hypothetical protein VITISV_023072 [Vitis vinifera]	0
														scaffold_2	58797640	58799453	Eucgr.B03397.1	ER glycerol-phosphate acyltransferase [Ricinus communis]	0
														scaffold_2	58804011	58805534	Eucgr.B03398.1	PREDICTED: LOW QUALITY PROTEIN: wall-associated receptor kinase-like 15 [Eucalyptus grandis]	1.46009e-147
														scaffold_2	58815763	58821362	Eucgr.B03399.1	PREDICTED: tetratricopeptide repeat protein 38-like [Eucalyptus grandis]	0
														scaffold_2	58832578	58835936	Eucgr.B03401.1	Hypothetical protein EUGRSUZ_B03401 [Eucalyptus grandis]	0
														scaffold_2	58836954	58838924	Eucgr.B03402.1	Pentatricopeptide repeat-containing protein CRR28 [Arabidopsis thaliana]	0
														scaffold_2	58845383	58848656	Eucgr.B03403.1	Potyviral capsid protein interacting protein 2b [Nicotiana tabacum]	5.58239e-119
														scaffold_2	58855683	58859825	Eucgr.B03404.1	Nitrate transporter, putative [Ricinus communis]	0
														scaffold_2	58867976	58874065	Eucgr.B03405.1	Conserved hypothetical protein [Ricinus communis]	3.50787e-100
														scaffold_2	58874113	58876925	Eucgr.B03406.1	Regulator of chromosome condensation family protein [Populus trichocarpa]	2.81552e-136
														scaffold_2	58877680	58879405	Eucgr.B03407.1	Hypothetical protein RCOM_0698730 [Ricinus communis]	8.08239e-42
														scaffold_2	58881254	58881747	Eucgr.B03408.1	No significant match	-
														scaffold_2	58884979	58887676	Eucgr.B03409.1	Homeobox protein, putative [Ricinus communis]	2.05368e-92
														scaffold_2	58893417	58900474	Eucgr.B03410.1	PREDICTED: uncharacterized protein LOC104433602 [Eucalyptus grandis]	0
														scaffold_2	58901825	58904996	Eucgr.B03411.1	Unknown [Populus trichocarpa]	2.25796e-31
														scaffold_2	58906723	58908760	Eucgr.B03412.1	Hypothetical protein VITISV_042445 [Vitis vinifera]	8.27617e-121
														scaffold_2	58909724	58916632	Eucgr.B03413.1	PREDICTED: uncharacterized protein LOC104433604 isoform X1 [Eucalyptus grandis]	0
														scaffold_2	58933467	58939970	Eucgr.B03414.1	Unnamed protein product [Vitis vinifera]	1.05969e-92
														scaffold_2	58944600	58948221	Eucgr.B03415.1	PREDICTED: protein kinase 2B, chloroplastic isoform X1 [Vitis vinifera]	0
														scaffold_2	58956797	58959568	Eucgr.B03416.1	Uncharacterized protein LOC100811913 [Glycine max]	0
														scaffold_2	58960608	58966583	Eucgr.B03417.1	PREDICTED: uncharacterized protein LOC100246639 isoform X1 [Vitis vinifera]	0
														scaffold_2	58978819	58985431	Eucgr.B03418.1	Sucrose transport protein, putative [Ricinus communis]	0
														scaffold_2	58988074	58991296	Eucgr.B03419.1	PREDICTED: protein vip1 isoform X1 [Vitis vinifera]	7.25716e-101
														scaffold_2	58993953	58995041	Eucgr.B03420.1	Transcription regulator, putative [Ricinus communis]	6.21014e-35
														scaffold_2	59029802	59030014	Eucgr.B03421.1	No significant match	-
														scaffold_2	59030290	59031808	Eucgr.B03422.1	PREDICTED: F-box/kelch-repeat protein SKIP11 [Eucalyptus grandis]	0
														scaffold_2	59034629	59035128	Eucgr.B03423.1	Hypothetical protein EUGRSUZ_B03423 [Eucalyptus grandis]	1.49315e-43
														scaffold_2	59036556	59037024	Eucgr.B03424.1	Hypothetical protein EUGRSUZ_B03424 [Eucalyptus grandis]	5.73292e-45
														scaffold_2	59049019	59049795	Eucgr.B03425.1	Hypothetical protein ARALYDRAFT_472707 [Arabidopsis lyrata subsp. lyrata]	2.77863e-13
														scaffold_2	59057614	59060176	Eucgr.B03426.1	PREDICTED: HVA22-like protein a isoform X1 [Vitis vinifera]	5.13388e-92
														scaffold_2	59069363	59070172	Eucgr.B03427.1	PREDICTED: transcription factor TCP15 [Vitis vinifera]	5.74251e-47
														scaffold_2	59099138	59101598	Eucgr.B03428.1	Cullin family protein [Populus trichocarpa]	0
														scaffold_2	59107441	59110975	Eucgr.B03429.1	PREDICTED: probable ran guanine nucleotide release factor [Eucalyptus grandis]	7.16353e-142
														scaffold_2	59123318	59126758	Eucgr.B03431.1	Cullin family protein [Populus trichocarpa]	0
														scaffold_2	59127701	59131450	Eucgr.B03432.1	Hypothetical protein ARALYDRAFT_312429 [Arabidopsis lyrata subsp. lyrata]	3.0654e-106
														scaffold_2	59131670	59133974	Eucgr.B03433.1	60S ribosomal protein L34, putative [Ricinus communis]	7.749e-58
														scaffold_2	59135419	59141010	Eucgr.B03434.1	Unnamed protein product [Vitis vinifera]	0
														scaffold_2	59147193	59150187	Eucgr.B03435.1	Origin recognition complex subunit, putative [Ricinus communis]	1.61478e-147
														scaffold_2	59151249	59154048	Eucgr.B03436.1	PREDICTED: sphinganine C(4)-monooxygenase 1 [Vitis vinifera]	6.23024e-149
														scaffold_2	59154610	59158591	Eucgr.B03437.1	Aspartate semialdehyde dehydrogenase, putative [Ricinus communis]	0
														scaffold_2	59171299	59175464	Eucgr.B03438.1	CAAX amino terminal protease family protein [Populus trichocarpa]	1.44311e-143
														scaffold_2	59180493	59181383	Eucgr.B03440.1	Glutathione S-transferase [Medicago truncatula]	8.20174e-83
														scaffold_2	59197499	59198794	Eucgr.B03441.1	Glutathione S-transferase [Medicago truncatula]	6.76708e-75
														scaffold_2	59198880	59200761	Eucgr.B03442.1	60S ribosomal protein L34, putative [Ricinus communis]	1.0195e-57
														scaffold_2	59202521	59206914	Eucgr.B03443.1	PREDICTED: uncharacterized protein LOC104433633 isoform X1 [Eucalyptus grandis]	0
														scaffold_2	59215015	59223459	Eucgr.B03444.1	Hypothetical protein VITISV_027088 [Vitis vinifera]	2.87423e-148
														scaffold_2	59237273	59241100	Eucgr.B03445.1	Hypothetical protein VITISV_027088 [Vitis vinifera]	0
														scaffold_2	59241962	59242422	Eucgr.B03446.1	Hypothetical protein EUGRSUZ_B03446 [Eucalyptus grandis]	4.61404e-58
														scaffold_2	59245319	59248742	Eucgr.B03447.1	Zinc finger family protein [Populus trichocarpa]	1.1148e-75
														scaffold_2	59260516	59261782	Eucgr.B03448.1	Elongation factor 1B-beta [Spuriopimpinella brachycarpa]	1.68383e-37
														scaffold_2	59278749	59280379	Eucgr.B03449.1	PREDICTED: beta-1,3-galactosyltransferase 15 [Vitis vinifera]	3.44901e-156
														scaffold_2	59283531	59284037	Eucgr.B03451.1	Hypothetical protein EUGRSUZ_B03451 [Eucalyptus grandis]	1.07144e-43
														scaffold_2	59313322	59314632	Eucgr.B03452.1	3'-N-debenzoyl-2'-deoxytaxol N-benzoyltransferase, putative [Ricinus communis]	7.38498e-125
														scaffold_2	59317392	59321243	Eucgr.B03453.1	Serine/threonine protein phosphatase 2A regulatory subunit B' [Populus trichocarpa]	0
														scaffold_2	59322460	59333497	Eucgr.B03454.1	Oligopeptidase, putative [Ricinus communis]	0
														scaffold_2	59336014	59340954	Eucgr.B03455.1	PREDICTED: signal recognition particle subunit SRP72 [Vitis vinifera]	0
														scaffold_2	59343815	59349681	Eucgr.B03456.1	GT-1 [Glycine max]	0
														scaffold_2	59349926	59350662	Eucgr.B03457.1	PREDICTED: mitotic spindle checkpoint protein MAD2-like [Glycine max]	2.45866e-85
														scaffold_2	59353177	59360298	Eucgr.B03458.1	Alpha DNA polymerase, putative [Ricinus communis]	0
														scaffold_2	59358947	59360184	Eucgr.B03459.1	PREDICTED: uncharacterized protein LOC100267906 [Vitis vinifera]	7.16207e-55
														scaffold_2	59361719	59366188	Eucgr.B03460.1	PREDICTED: 3-oxoacyl-[acyl-carrier-protein reductase 4 isoform X2] [Vitis vinifera]	2.68346e-173
														scaffold_2	59367237	59369228	Eucgr.B03461.1	Hypothetical protein MTR_3g085720 [Medicago truncatula]	3.89936e-41
														scaffold_2	59371890	59378152	Eucgr.B03462.1	Hypothetical protein EUGRSUZ_B03462, partial [Eucalyptus grandis]	0
														scaffold_2	59379196	59380859	Eucgr.B03463.1	Hypothetical protein EUGRSUZ_B03463 [Eucalyptus grandis]	8.72452e-60
														scaffold_2	59387162	59389722	Eucgr.B03464.1	PREDICTED: uncharacterized protein LOC100853782 [Vitis vinifera]	3.33577e-158
														scaffold_2	59393214	59400378	Eucgr.B03465.1	Cdk10/11, putative [Ricinus communis]	0
														scaffold_2	59401791	59406019	Eucgr.B03466.1	PREDICTED: uncharacterized protein LOC100240965 [Vitis vinifera]	0
														scaffold_2	59401914	59402607	Eucgr.B03467.1	PREDICTED: uncharacterized protein LOC100240965 [Vitis vinifera]	1.81617e-17
														scaffold_2	59422353	59426046	Eucgr.B03468.1	Hypothetical protein POPTR_0010s06710g [Populus trichocarpa]	0
														scaffold_2	59436596	59446220	Eucgr.B03469.1	Urease [Morus alba]	0
														scaffold_2	59450098	59453949	Eucgr.B03470.1	PREDICTED: OTU domain-containing protein At3g57810-like isoform X4 [Eucalyptus grandis]	1.42239e-115
														scaffold_2	59456444	59459336	Eucgr.B03471.1	Hypothetical protein POPTR_0008s17680g [Populus trichocarpa]	2.28391e-35
														scaffold_2	59467412	59469389	Eucgr.B03472.1	PREDICTED: uncharacterized protein At3g27210 isoform X1 [Vitis vinifera]	6.40009e-34
														scaffold_2	59480656	59483675	Eucgr.B03474.1	Serine/threonine-protein kinase bri1, putative [Ricinus communis]	0
														scaffold_2	59497396	59500197	Eucgr.B03475.1	Serine/threonine-protein kinase bri1, putative [Ricinus communis]	0
														scaffold_2	59508390	59511544	Eucgr.B03476.1	Serine/threonine-protein kinase bri1, putative [Ricinus communis]	0
														scaffold_2	59529683	59531695	Eucgr.B03477.1	Hypothetical protein EUGRSUZ_B03477 [Eucalyptus grandis]	0
														scaffold_2	59541091	59544036	Eucgr.B03478.1	Serine/threonine-protein kinase bri1, putative [Ricinus communis]	0
														scaffold_2	59548245	59548720	Eucgr.B03479.1	Unnamed protein product [Mus musculus]	-
														scaffold_2	59570859	59582553	Eucgr.B03480.1	Mannosyl-oligosaccharide glucosidase, putative [Ricinus communis]	0
														scaffold_2	59581652	59585665	Eucgr.B03481.1	PREDICTED: nuclear pore complex protein NUP54 [Vitis vinifera]	9.82416e-156
														scaffold_2	59586665	59587525	Eucgr.B03482.1	Mitochondrial oxoglutarate/malate carrier protein, putative [Ricinus communis]	2.83218e-20
														scaffold_2	59592081	59595066	Eucgr.B03483.1	PREDICTED: F-box/kelch-repeat protein At1g67480 [Vitis vinifera]	3.03212e-156
														scaffold_2	59597829	59598627	Eucgr.B03484.1	Hypothetical protein ARALYDRAFT_353015 [Arabidopsis lyrata subsp. lyrata]	1.69619e-29
														scaffold_2	59607612	59616644	Eucgr.B03486.1	PREDICTED: endoplasmic reticulum metallopeptidase 1 isoform X1 [Vitis vinifera]	0
														scaffold_2	59623342	59627465	Eucgr.B03487.1	Hypothetical protein EUGRSUZ_B03487 [Eucalyptus grandis]	0
														scaffold_2	59629488	59634429	Eucgr.B03488.1	ELMO domain-containing protein, putative [Ricinus communis]	2.1879e-153
														scaffold_2	59637812	59642283	Eucgr.B03489.1	Unnamed protein product [Vitis vinifera]	0
														scaffold_2	59653714	59655679	Eucgr.B03491.1	Unknown [Populus trichocarpa]	2.71908e-49
														scaffold_2	59659230	59660999	Eucgr.B03492.1	Zinc finger family protein [Populus trichocarpa]	2.43836e-146
														scaffold_2	59666637	59667637	Eucgr.B03493.1	Hypothetical protein EUGRSUZ_B03493 [Eucalyptus grandis]	1.17358e-74
														scaffold_2	59677682	59679965	Eucgr.B03494.1	Chlorophyll a/b-binding protein type II precursor [Populus trichocarpa]	4.51532e-141
														scaffold_2	59681872	59682534	Eucgr.B03495.1	PREDICTED: uncharacterized protein LOC100852520 [Vitis vinifera]	3.32628e-36
														scaffold_2	59685973	59691555	Eucgr.B03496.1	PREDICTED: uncharacterized protein LOC100248862 [Vitis vinifera]	1.18842e-78
														scaffold_2	59694149	59695500	Eucgr.B03497.1	Hypothetical protein POPTR_0003s17060g [Populus trichocarpa]	4.4196e-133
														scaffold_2	59698508	59700129	Eucgr.B03498.1	Hypothetical protein EUGRSUZ_B03498 [Eucalyptus grandis]	2.40124e-125
														scaffold_2	59701277	59706576	Eucgr.B03499.1	Unknown [Glycine max]	1.73402e-120
														scaffold_2	59707186	59711577	Eucgr.B03500.1	Transcription factor squamosa promoter binding protein-like [Eucalyptus grandis]	0
														scaffold_2	59713614	59714058	Eucgr.B03501.1	Hypothetical protein EUGRSUZ_B03501 [Eucalyptus grandis]	3.5702e-48
														scaffold_2	59714510	59717217	Eucgr.B03502.1	PREDICTED: 4-coumarate--coa ligase-like 1 [Vitis vinifera]	0
														scaffold_2	59717747	59718197	Eucgr.B03503.1	Hypothetical protein EUGRSUZ_B03503 [Eucalyptus grandis]	1.45407e-60
														scaffold_2	59718608	59719831	Eucgr.B03504.1	Hypothetical protein EUGRSUZ_B03504, partial [Eucalyptus grandis]	7.5087e-69
														scaffold_2	59730655	59730945	Eucgr.B03505.1	Hypothetical protein EUGRSUZ_B03505 [Eucalyptus grandis]	1.4096e-32
														scaffold_2	59732070	59739937	Eucgr.B03506.1	PREDICTED: histidine kinase 3 [Vitis vinifera]	0
														scaffold_2	59740021	59742052	Eucgr.B03507.1	PREDICTED: nuclear transport factor 2 [Vitis vinifera]	1.00744e-76
														scaffold_2	59742363	59743531	Eucgr.B03508.1	PREDICTED: uncharacterized protein LOC100245446 [Vitis vinifera]	1.7178e-30
														scaffold_2	59746612	59746821	Eucgr.B03509.1	PREDICTED: uncharacterized protein LOC104433688 [Eucalyptus grandis]	1.46041e-26
														scaffold_2	59747981	59748543	Eucgr.B03510.1	PREDICTED: uncharacterized protein LOC104433689 [Eucalyptus grandis]	1.7579e-24
														scaffold_2	59759147	59763825	Eucgr.B03511.1	Flowering locus C [Vitis vinifera]	2.47624e-10
														scaffold_2	59763458	59764384	Eucgr.B03512.1	Hypothetical protein EUGRSUZ_B03512 [Eucalyptus grandis]	3.7656e-74
														scaffold_2	59765851	59766327	Eucgr.B03513.1	Hypothetical protein EUGRSUZ_B03513 [Eucalyptus grandis]	4.46951e-42
														scaffold_2	59780009	59780620	Eucgr.B03514.1	Flowering locus C [Vitis vinifera]	6.5714e-22
														scaffold_2	59784816	59786479	Eucgr.B03515.1	Transcription factor MADS3 [Prunus avium]	2.92481e-77
														scaffold_2	59789715	59790944	Eucgr.B03516.1	MADS-box protein 5 [Malus domestica]	1.38196e-26
														scaffold_2	59802725	59803225	Eucgr.B03517.1	Flagellar biosynthetic protein flhf [Comamonas testosteroni]	0
														scaffold_2	59826679	59828428	Eucgr.B03518.1	PREDICTED: squamosa promoter-binding-like protein 16 [Vitis vinifera]	1.3614e-109
														scaffold_2	59839255	59847603	Eucgr.B03519.1	PREDICTED: uncharacterized protein LOC104433697 [Eucalyptus grandis]	0
														scaffold_2	59850633	59853374	Eucgr.B03520.1	WRKY domain class transcription factor [Malus domestica]	4.97987e-54
														scaffold_2	59862010	59869095	Eucgr.B03521.1	PREDICTED: sphingosine-1-phosphate lyase [Vitis vinifera]	0
														scaffold_2	59869722	59870427	Eucgr.B03522.1	Hypothetical protein EUGRSUZ_B03522 [Eucalyptus grandis]	1.96969e-114
														scaffold_2	59870995	59872677	Eucgr.B03523.1	Hypothetical protein EUGRSUZ_B03523 [Eucalyptus grandis]	0
														scaffold_2	59875904	59877205	Eucgr.B03524.1	PREDICTED: uncharacterized protein LOC100248988 [Vitis vinifera]	1.99665e-139
														scaffold_2	59882709	59886098	Eucgr.B03525.1	PREDICTED: uncharacterized protein LOC104433702 [Eucalyptus grandis]	0
														scaffold_2	59884836	59885491	Eucgr.B03526.1	Hypothetical protein EUGRSUZ_B03526 [Eucalyptus grandis]	2.15546e-38
														scaffold_2	59903367	59908377	Eucgr.B03528.1	Glucose-6-phosphate dehydrogenase family protein [Populus trichocarpa]	0
														scaffold_2	59913348	59914856	Eucgr.B03529.1	PREDICTED: transcription factor TCP20-like [Eucalyptus grandis]	0
														scaffold_2	59916222	59920116	Eucgr.B03530.1	PREDICTED: uncharacterized protein LOC100255676 [Vitis vinifera]	0
														scaffold_2	59920187	59927624	Eucgr.B03531.1	PREDICTED: uncharacterized protein LOC104433705 isoform X2 [Eucalyptus grandis]	0
														scaffold_2	59937882	59938830	Eucgr.B03532.1	PREDICTED: uncharacterized protein LOC104433707 [Eucalyptus grandis]	4.33432e-103
														scaffold_2	59954106	59961563	Eucgr.B03533.1	Zinc finger protein, putative [Ricinus communis]	0
														scaffold_2	59962163	59964199	Eucgr.B03534.1	PREDICTED: exocyst complex component EXO70B1 [Vitis vinifera]	0
														scaffold_2	59974775	59980586	Eucgr.B03535.1	Receptor serine-threonine protein kinase, putative [Ricinus communis]	0
														scaffold_2	59987767	59991223	Eucgr.B03536.1	PREDICTED: glycerophosphodiester phosphodiesterase GDPD1, chloroplastic [Vitis vinifera]	0
WD56	Te_LG5	62.408	585	58.908	65.251	6.343	92.1		3.6581e+07	55101686	18520687	31.5		scaffold_5	36639029	36639651	Eucgr.E02413.1	Unknown [Populus trichocarpa]	7.34569e-24
														scaffold_5	36645916	36660080	Eucgr.E02414.1	PREDICTED: cullin-4 [Vitis vinifera]	0
														scaffold_5	36649202	36649741	Eucgr.E02415.1	Hypothetical protein EUGRSUZ_E02415 [Eucalyptus grandis]	2.83395e-52
														scaffold_5	36683973	36684752	Eucgr.E02416.1	Hypothetical protein EUGRSUZ_E02416 [Eucalyptus grandis]	6.15116e-62
														scaffold_5	36692392	36698990	Eucgr.E02417.1	PREDICTED: U-box domain-containing protein 43-like [Vitis vinifera]	0
														scaffold_5	36704533	36708547	Eucgr.E02418.1	Glycolate oxidase [Gossypium hirsutum]	5.73673e-153
														scaffold_5	36716490	36721747	Eucgr.E02420.1	Glycolate oxidase [Gossypium hirsutum]	0
														scaffold_5	36748996	36749712	Eucgr.E02421.1	PREDICTED: uncharacterized protein LOC104444845 [Eucalyptus grandis]	2.62039e-150
														scaffold_5	36771072	36775012	Eucgr.E02422.1	Protease degs precursor, putative [Ricinus communis]	1.50124e-145
														scaffold_5	36772243	36772694	Eucgr.E02423.1	Hypothetical protein EUGRSUZ_E02423 [Eucalyptus grandis]	1.29771e-74
														scaffold_5	36788407	36794690	Eucgr.E02424.1	PREDICTED: KH domain-containing protein At4g18375 [Vitis vinifera]	0
														scaffold_5	36800230	36802170	Eucgr.E02425.1	Small nuclear ribonucleoprotein [Populus trichocarpa]	1.10156e-45
														scaffold_5	36803641	36808228	Eucgr.E02426.1	PREDICTED: probable inositol transporter 2 [Vitis vinifera]	0
														scaffold_5	36828893	36833124	Eucgr.E02427.1	Transducin family protein [Arabidopsis lyrata subsp. lyrata]	1.0479e-143
														scaffold_5	36840491	36844750	Eucgr.E02428.1	PREDICTED: ribosome biogenesis regulatory protein homolog [Vitis vinifera]	6.89846e-143
														scaffold_5	36997911	37009866	Eucgr.E02430.1	DEAD/DEAH box helicase family protein [Populus trichocarpa]	0
														scaffold_5	37015267	37021066	Eucgr.E02431.1	PREDICTED: uncharacterized protein LOC104444856 isoform X4 [Eucalyptus grandis]	0
														scaffold_5	37040966	37044096	Eucgr.E02433.1	PREDICTED: protein TRIGALACTOSYLDIACYLGLYCEROL 1, chloroplastic [Eucalyptus grandis]	0
														scaffold_5	37049348	37051122	Eucgr.E02434.1	Hypothetical protein VITISV_032619 [Vitis vinifera]	3.28147e-130
														scaffold_5	37068761	37069078	Eucgr.E02436.1	PREDICTED: cysteine-rich receptor-like protein kinase 10 [Eucalyptus grandis]	2.41518e-48
														scaffold_5	37069222	37069761	Eucgr.E02437.1	Hypothetical protein EUGRSUZ_E02437 [Eucalyptus grandis]	1.29941e-104
														scaffold_5	37074723	37076703	Eucgr.E02438.1	Hypothetical protein EUGRSUZ_E02438 [Eucalyptus grandis]	0
														scaffold_5	37091977	37095874	Eucgr.E02439.1	Hypothetical protein EUGRSUZ_E02439 [Eucalyptus grandis]	0
														scaffold_5	37120061	37121496	Eucgr.E02440.1	Hypothetical protein EUGRSUZ_E02440 [Eucalyptus grandis]	1.18456e-143
														scaffold_5	37156093	37159361	Eucgr.E02441.1	Hypothetical protein EUGRSUZ_E02441 [Eucalyptus grandis]	0
														scaffold_5	37202146	37205839	Eucgr.E02443.1	Cysteine-rich RLK 10 [Theobroma cacao]	1.47178e-160
														scaffold_5	37226189	37229421	Eucgr.E02444.1	Cysteine-rich RLK 10 [Theobroma cacao]	1.64265e-177
														scaffold_5	37250354	37254021	Eucgr.E02445.1	Hypothetical protein POPTR_0379s00200g [Populus trichocarpa]	6.26638e-75
														scaffold_5	37293722	37295133	Eucgr.E02447.1	Cysteine-rich RLK 10 [Theobroma cacao]	7.59682e-92
														scaffold_5	37309527	37313114	Eucgr.E02448.1	Cysteine-rich RLK 10 [Theobroma cacao]	0
														scaffold_5	37319222	37322479	Eucgr.E02449.1	Geranyl diphosphate synthase [Siraitia grosvenorii]	1.0873e-44
														scaffold_5	37367958	37371381	Eucgr.E02450.1	Cysteine-rich RLK 10 [Theobroma cacao]	0
														scaffold_5	37376177	37391183	Eucgr.E02451.1	Geranylgeranyl diphosphate synthase [Citrus unshiu]	0
														scaffold_5	37381715	37382114	Eucgr.E02452.1	No significant match	-
														scaffold_5	37393431	37394126	Eucgr.E02453.1	No significant match	-
														scaffold_5	37395093	37398452	Eucgr.E02454.1	Predicted: pentatricopeptide repeat-containing protein At5g65560-like [Vitis vinifera]	0
														scaffold_5	37401914	37410220	Eucgr.E02455.1	Hypothetical protein PRUPE_ppa002345mg [Prunus persica]	0
														scaffold_5	37440923	37442065	Eucgr.E02456.1	Tyrosine decarboxylase [Aristolochia contorta]	1.02831e-174
														scaffold_5	37480759	37482041	Eucgr.E02457.1	No significant match	-
														scaffold_5	37524293	37526185	Eucgr.E02458.1	Tyrosine decarboxylase [Citrus reshni]	0
														scaffold_5	37536291	37536651	Eucgr.E02459.1	Predicted: uncharacterized protein LOC101294405 [Fragaria vesca subsp. vesca]	1.33595e-16
														scaffold_5	37564644	37566290	Eucgr.E02460.1	Brassinosteroid insensitive 1, putative [Theobroma cacao]	3.81038e-142
														scaffold_5	37578639	37580041	Eucgr.E02461.1	Tyrosine decarboxylase [Citrus reshni]	1.45167e-148
														scaffold_5	37580777	37582480	Eucgr.E02462.1	Predicted: pentatricopeptide repeat-containing protein At4g21065-like [Vitis vinifera]	0
														scaffold_5	37589216	37589953	Eucgr.E02463.1	Hypothetical protein PRUPE_ppa009002mg [Prunus persica]	5.03063e-82
														scaffold_5	37597976	37602234	Eucgr.E02464.1	Predicted: F-box protein SKIP19 [Vitis vinifera]	2.16932e-117
														scaffold_5	37603992	37604506	Eucgr.E02465.1	No significant match	-
														scaffold_5	37639509	37643706	Eucgr.E02466.1	Predicted: F-box protein SKIP19 [Vitis vinifera]	1.92908e-92
														scaffold_5	37663690	37667853	Eucgr.E02467.1	Predicted: F-box protein SKIP19 [Vitis vinifera]	1.48858e-100
														scaffold_5	37685553	37688825	Eucgr.E02469.1	F-box/LRR-repeat protein 23, putative isoform 1 [Theobroma cacao]	3.76337e-63
														scaffold_5	37708850	37712943	Eucgr.E02470.1	F-box/LRR-repeat protein 23, putative isoform 1 [Theobroma cacao]	1.06121e-94
														scaffold_5	37771385	37771736	Eucgr.E02471.1	No significant match	-
														scaffold_5	37777882	37781195	Eucgr.E02472.1	Predicted: receptor-like protein 12-like [Vitis vinifera]	0
														scaffold_5	37846408	37848754	Eucgr.E02473.1	Predicted: protein kinase PINOID-like [Glycine max]	0
														scaffold_5	37850505	37851004	Eucgr.E02474.1	No significant match	-
														scaffold_5	37897098	37900150	Eucgr.E02475.1	Predicted: cell division cycle protein 123 homolog [Glycine max]	9.38614e-157
														scaffold_5	37917572	37942892	Eucgr.E02476.2	Predicted: ABC transporter C family member 2 isoform 1 [Vitis vinifera]	0
														scaffold_5	37919178	37942808	Eucgr.E02476.1	Predicted: ABC transporter C family member 2 isoform 1 [Vitis vinifera]	0
														scaffold_5	37962956	37966601	Eucgr.E02477.1	Hypothetical protein PRUPE_ppa015585mg [Prunus persica]	9.44801e-169
														scaffold_5	37981790	37984819	Eucgr.E02478.1	Hypothetical protein PRUPE_ppa015585mg [Prunus persica]	5.45004e-170
														scaffold_5	37989169	37995819	Eucgr.E02479.1	Predicted: uncharacterized protein LOC100249833 [Vitis vinifera]	0
														scaffold_5	38010402	38017068	Eucgr.E02480.1	BZIP domain class transcription factor [Theobroma cacao]	0
														scaffold_5	38017561	38019929	Eucgr.E02481.1	Predicted: high affinity cationic amino acid transporter 1-like isoform 1 [Vitis vinifera]	0
														scaffold_5	38050205	38086244	Eucgr.E02482.1	Outer arm dynein light chain 1 protein isoform 1 [Theobroma cacao]	0
														scaffold_5	38050303	38086315	Eucgr.E02482.4	Outer arm dynein light chain 1 protein isoform 1 [Theobroma cacao]	0
														scaffold_5	38100473	38103480	Eucgr.E02483.1	Mitochondrial glycoprotein family protein, putative [Theobroma cacao]	1.7243e-96
														scaffold_5	38114083	38115846	Eucgr.E02484.1	Predicted: uncharacterized protein LOC100853295 [Vitis vinifera]	3.1285e-06
														scaffold_5	38119662	38120178	Eucgr.E02485.1	No significant match	-
														scaffold_5	38121677	38124192	Eucgr.E02486.1	Unnamed protein product [Vitis vinifera]	1.64137e-68
														scaffold_5	38134678	38135103	Eucgr.E02488.1	Unknown [Lotus japonicus]	5.0298e-25
														scaffold_5	38145494	38147425	Eucgr.E02489.1	Predicted: type I inositol 1,4,5-trisphosphate 5-phosphatase CVP2-like [Fragaria vesca subsp. vesca]	2.73405e-82
														scaffold_5	38160052	38165616	Eucgr.E02490.2	Predicted: LOW QUALITY PROTEIN: probable histone-lysine N-methyltransferase ATXR3-like [Fragaria vesca subsp. vesca]	0
														scaffold_5	38186292	38189421	Eucgr.E02491.1	Mitochondrial glycoprotein family protein, putative [Theobroma cacao]	6.38168e-94
														scaffold_5	38193164	38197861	Eucgr.E02492.1	Predicted protein [Populus trichocarpa]	5.43456e-113
														scaffold_5	38216085	38219632	Eucgr.E02493.1	Hypothetical protein PRUPE_ppa024342mg, partial [Prunus persica]	0
														scaffold_5	38261458	38262732	Eucgr.E02495.1	Predicted: probable aspartic protease At2g35615-like [Fragaria vesca subsp. vesca]	2.43452e-113
														scaffold_5	38288104	38297456	Eucgr.E02496.1	Predicted: cleavage and polyadenylation specificity factor CPSF30-like [Vitis vinifera]	0
														scaffold_5	38320438	38322741	Eucgr.E02497.1	Unnamed protein product [Vitis vinifera]	2.68788e-82
														scaffold_5	38343672	38345788	Eucgr.E02498.1	Predicted: ankyrin repeat-containing protein At3g12360-like [Vitis vinifera]	6.30431e-68
														scaffold_5	38401256	38408482	Eucgr.E02499.1	Unnamed protein product [Vitis vinifera]	1.73916e-115
														scaffold_5	38423146	38427058	Eucgr.E02500.1	Hypothetical protein PRUPE_ppa015585mg [Prunus persica]	5.31739e-169
														scaffold_5	38433228	38437009	Eucgr.E02501.2	Hypothetical protein PRUPE_ppa015375mg, partial [Prunus persica]	1.00891e-127
														scaffold_5	38466834	38475493	Eucgr.E02503.2	Predicted: WPP domain-associated protein-like [Vitis vinifera]	0
														scaffold_5	38486744	38487385	Eucgr.E02504.1	No significant match	-
														scaffold_5	38490820	38492665	Eucgr.E02505.1	Predicted: receptor-like protein kinase 5-like [Vitis vinifera]	2.51749e-123
														scaffold_5	38519600	38520365	Eucgr.E02507.1	No significant match	-
														scaffold_5	38551144	38551594	Eucgr.E02510.1	No significant match	-
														scaffold_5	38559917	38563547	Eucgr.E02511.1	RGH8 [Cucumis melo]	1.58807e-12
														scaffold_5	38567761	38568495	Eucgr.E02512.1	No significant match	-
														scaffold_5	38604705	38608429	Eucgr.E02513.1	Leucine rich repeat protein [Leptospira borgpetersenii]	1.5983e-29
														scaffold_5	38607433	38608774	Eucgr.E02514.1	Conserved hypothetical protein [Ricinus communis]	1.26321e-15
														scaffold_5	38626869	38628632	Eucgr.E02515.1	Predicted: receptor-like protein kinase 5-like [Vitis vinifera]	4.58402e-124
														scaffold_5	38641887	38643732	Eucgr.E02516.1	Predicted: bifunctional dihydroflavonol 4-reductase/flavanone 4-reductase [Vitis vinifera]	4.34651e-10
														scaffold_5	38652620	38654513	Eucgr.E02517.1	Predicted: random slug protein 5-like isoform X1 [Cicer arietinum]	8.7811e-23
														scaffold_5	38686739	38688175	Eucgr.E02519.1	Predicted: random slug protein 5-like [Fragaria vesca subsp. vesca]	6.96642e-11
														scaffold_5	38702070	38702374	Eucgr.E02520.1	DNA-directed RNA polymerase subunit beta, partial [Medicago truncatula]	4.28772e-46
														scaffold_5	38735767	38737971	Eucgr.E02522.1	Predicted protein [Populus trichocarpa]	1.16027e-34
														scaffold_5	38768485	38770112	Eucgr.E02523.1	Hypothetical protein AMTR_s00085p00125280 [Amborella trichopoda]	1.06014e-08
														scaffold_5	38797908	38799701	Eucgr.E02525.1	Predicted: receptor-like protein kinase 5-like [Vitis vinifera]	3.26708e-125
														scaffold_5	38804044	38804924	Eucgr.E02526.1	No significant match	-
														scaffold_5	38822237	38822869	Eucgr.E02528.1	No significant match	-
														scaffold_5	38831318	38833618	Eucgr.E02529.1	Phenylalanyl-trna synthetase beta chain, putative [Ricinus communis]	1.68899e-68
														scaffold_5	38867105	38871255	Eucgr.E02530.1	Trna-specific adenosine deaminase subunit TAD2, putative [Ricinus communis]	8.30504e-48
														scaffold_5	38892523	38895727	Eucgr.E02532.1	TIR-NBS-IRR resistance protein [Populus trichocarpa]	1.02288e-78
														scaffold_5	38917209	38920155	Eucgr.E02535.1	No significant match	-
														scaffold_5	38936103	38944073	Eucgr.E02536.1	Hypothetical protein POPTR_0019s01640g, partial [Populus trichocarpa]	0
														scaffold_5	38949200	38953131	Eucgr.E02537.1	Unnamed protein product [Vitis vinifera]	8.35682e-141
														scaffold_5	39052672	39055416	Eucgr.E02541.1	Predicted: receptor-like protein 12-like [Vitis vinifera]	0
														scaffold_5	39111889	39116883	Eucgr.E02543.1	Hypothetical protein POPTR_0019s01640g, partial [Populus trichocarpa]	0
														scaffold_5	39119954	39121182	Eucgr.E02544.1	No significant match	-
														scaffold_5	39185919	39186336	Eucgr.E02546.1	No significant match	-
														scaffold_5	39244704	39246046	Eucgr.E02547.1	Hypothetical protein PRUPE_ppa016079mg [Prunus persica]	1.38659e-104
														scaffold_5	39256032	39256623	Eucgr.E02548.1	No significant match	-
														scaffold_5	39271043	39271684	Eucgr.E02549.1	No significant match	-
														scaffold_5	39280347	39286977	Eucgr.E02550.1	Hypothetical protein POPTR_0019s01640g, partial [Populus trichocarpa]	0
														scaffold_5	39288924	39298279	Eucgr.E02551.1	Predicted protein [Populus trichocarpa]	1.47193e-31
														scaffold_5	39301757	39302718	Eucgr.E02552.1	Pentatricopeptide repeat (PPR) superfamily protein [Theobroma cacao]	9.1065e-147
														scaffold_5	39305224	39305963	Eucgr.E02553.1	No significant match	-
														scaffold_5	39305902	39307602	Eucgr.E02554.1	Unnamed protein product [Vitis vinifera]	2.71024e-178
														scaffold_5	39314724	39315728	Eucgr.E02555.1	Uncharacterized protein TCM_023784 [Theobroma cacao]	2.67391e-37
														scaffold_5	39470485	39472676	Eucgr.E02559.1	Cinnamyl alcohol dehydrogenase-like protein [Populus trichocarpa]	3.63941e-120
														scaffold_5	39610205	39610755	Eucgr.E02564.1	Hypothetical protein POPTR_0019s00880g, partial [Populus trichocarpa]	1.73377e-29
														scaffold_5	39633119	39634861	Eucgr.E02566.2	No significant match	-
														scaffold_5	39634059	39634878	Eucgr.E02567.1	No significant match	-
														scaffold_5	39684047	39685957	Eucgr.E02570.1	Unknown [Lotus japonicus]	8.1086e-84
														scaffold_5	39764680	39772383	Eucgr.E02571.1	Hypothetical protein POPTR_0019s01640g, partial [Populus trichocarpa]	5.46791e-180
														scaffold_5	39793670	39794049	Eucgr.E02572.1	No significant match	-
														scaffold_5	39910616	39913188	Eucgr.E02575.1	Predicted: pentatricopeptide repeat-containing protein At5g46460, mitochondrial [Vitis vinifera]	3.21361e-50
														scaffold_5	39934700	39936393	Eucgr.E02576.1	Predicted: TMV resistance protein N-like [Fragaria vesca subsp. vesca]	8.38713e-53
														scaffold_5	39961704	39962175	Eucgr.E02579.1	No significant match	-
														scaffold_5	40052436	40053982	Eucgr.E02580.1	Hypothetical protein PRUPE_ppa007626mg [Prunus persica]	2.84964e-170
														scaffold_5	40226131	40229773	Eucgr.E02587.2	Hypothetical protein PRUPE_ppa007626mg [Prunus persica]	5.09087e-120
														scaffold_5	40344968	40354480	Eucgr.E02588.1	Hypothetical protein POPTR_0019s01640g, partial [Populus trichocarpa]	0
														scaffold_5	40409792	40415523	Eucgr.E02591.1	TIR-NBS-IRR resistance protein [Populus trichocarpa]	1.53775e-113
														scaffold_5	40419801	40420279	Eucgr.E02593.1	No significant match	-
														scaffold_5	40454113	40454915	Eucgr.E02594.1	No significant match	-
														scaffold_5	40476272	40483451	Eucgr.E02595.1	HD domain class transcription factor [Malus domestica]	1.10064e-40
														scaffold_5	40481687	40483420	Eucgr.E02596.1	Leucine-rich repeat-containing protein, putative [Ricinus communis]	3.36744e-22
														scaffold_5	40499446	40500099	Eucgr.E02597.1	Basic secretory protein family protein [Arabidopsis thaliana]	2.15308e-53
														scaffold_5	40515430	40515930	Eucgr.E02598.1	No significant match	-
														scaffold_5	40521146	40527782	Eucgr.E02599.1	Hypothetical protein PRUPE_ppa020421mg, partial [Prunus persica]	0
														scaffold_5	40529838	40536036	Eucgr.E02600.1	Predicted: trna-specific adenosine deaminase 2-like [Cucumis sativus]	7.09788e-24
														scaffold_5	40530526	40530946	Eucgr.E02601.1	No significant match	-
														scaffold_5	40608671	40615506	Eucgr.E02604.1	Leucine-rich repeat-containing protein, putative [Ricinus communis]	6.98054e-129
														scaffold_5	40643614	40649705	Eucgr.E02605.1	Predicted: pentatricopeptide repeat-containing protein At5g46460, mitochondrial [Vitis vinifera]	0
														scaffold_5	40661360	40662431	Eucgr.E02606.1	Cytochrome f [Eucalyptus globulus subsp. globulus]	0
														scaffold_5	40662678	40663340	Eucgr.E02607.1	Envelope membrane protein [Eucalyptus globulus subsp. globulus]	3.10655e-135
														scaffold_5	40664342	40664896	Eucgr.E02608.1	Photosystem I assembly protein Ycf4 (chloroplast) [Eucalyptus melliodora]	4.7197e-112
														scaffold_5	40665888	40666635	Eucgr.E02609.1	Acetyl-coa carboxylase beta subunit (chloroplast) [Eucalyptus spathulata]	3.62503e-78
														scaffold_5	40733039	40739903	Eucgr.E02612.1	Hypothetical protein POPTR_0019s01640g, partial [Populus trichocarpa]	0
														scaffold_5	40839566	40840771	Eucgr.E02613.1	Hypothetical protein PRUPE_ppa016079mg [Prunus persica]	2.33295e-156
														scaffold_5	40846788	40847195	Eucgr.E02614.1	Predicted: 60S ribosomal protein L27-like [Cucumis sativus]	1.5372e-62
														scaffold_5	40887199	40889996	Eucgr.E02616.1	Predicted: aquaporin NIP1-2 [Vitis vinifera]	2.12382e-136
														scaffold_5	40893126	40895990	Eucgr.E02617.1	Predicted: uncharacterized methyltransferase At2g41040, chloroplastic-like [Fragaria vesca subsp. vesca]	2.55816e-09
														scaffold_5	40952566	40956674	Eucgr.E02618.1	Cytochrome P450 [Populus trichocarpa]	0
														scaffold_5	40983370	40987406	Eucgr.E02619.1	Cytochrome P450 [Populus trichocarpa]	0
														scaffold_5	40995682	40996971	Eucgr.E02620.1	F-box family protein [Populus trichocarpa]	2.52295e-46
														scaffold_5	41144895	41145647	Eucgr.E02624.1	Hypothetical protein AMTR_s00077p00056600 [Amborella trichopoda]	3.33936e-25
														scaffold_5	41146659	41147889	Eucgr.E02625.1	Predicted: uncharacterized protein LOC100775528 [Glycine max]	1.08658e-46
														scaffold_5	41201268	41203248	Eucgr.E02626.1	Hypothetical protein PRUPE_ppa002763mg [Prunus persica]	2.03299e-46
														scaffold_5	41253645	41254123	Eucgr.E02627.1	Hypothetical protein osj_09222 [Oryza sativa var. japonica]	1.08651e-29
														scaffold_5	41323367	41324285	Eucgr.E02628.1	Uncharacterized protein TCM_029791 [Theobroma cacao]	5.9847e-72
														scaffold_5	41345781	41347365	Eucgr.E02629.1	Predicted: uncharacterized protein LOC101307761 [Fragaria vesca subsp. vesca]	2.13282e-99
														scaffold_5	41380898	41381857	Eucgr.E02633.1	Unknown [Lotus japonicus]	7.63868e-94
														scaffold_5	41447488	41448259	Eucgr.E02635.1	Predicted: trans-resveratrol di-O-methyltransferase-like [Solanum lycopersicum]	1.28979e-33
														scaffold_5	41451258	41453207	Eucgr.E02637.1	6a-hydroxymaackiain methyltransferase family protein [Populus trichocarpa]	1.2655e-134
														scaffold_5	41454552	41457978	Eucgr.E02638.1	Unnamed protein product [Vitis vinifera]	2.5552e-37
														scaffold_5	41516260	41518248	Eucgr.E02639.1	Hypothetical protein AMTR_s00085p00136920 [Amborella trichopoda]	2.10411e-53
														scaffold_5	41587032	41590480	Eucgr.E02641.1	TIR-NBS-LRR type R protein 7 [Malus baccata]	5.68252e-90
														scaffold_5	41709435	41710918	Eucgr.E02644.1	LRR and NB-ARC domains-containing disease resistance protein, putative [Theobroma cacao]	7.55799e-39
														scaffold_5	42038820	42040251	Eucgr.E02646.1	Protein with unknown function [Ricinus communis]	2.87124e-143
														scaffold_5	42236598	42237546	Eucgr.E02647.1	Hypothetical protein POPTR_0019s10300g, partial [Populus trichocarpa]	2.48151e-15
														scaffold_5	42326315	42329561	Eucgr.E02649.1	Hypothetical protein POPTR_0019s01640g, partial [Populus trichocarpa]	0
														scaffold_5	42424854	42426038	Eucgr.E02651.1	ERF3 transcription factor [Vitis pseudoreticulata]	4.51738e-41
														scaffold_5	42439300	42440094	Eucgr.E02652.1	Predicted: ethylene-responsive transcription factor ERF091-like [Cucumis sativus]	2.18641e-60
														scaffold_5	42478624	42482587	Eucgr.E02653.2	Hypothetical protein PRUPE_ppa024718mg [Prunus persica]	3.66256e-94
														scaffold_5	42482066	42484682	Eucgr.E02654.3	D-tyrosyl-trna(Tyr) deacylase, putative [Ricinus communis]	1.41803e-77
														scaffold_5	42485574	42488561	Eucgr.E02655.1	Predicted protein [Populus trichocarpa]	0
														scaffold_5	42496776	42499791	Eucgr.E02656.1	Hypothetical protein POPTR_0004s05170g [Populus trichocarpa]	1.56496e-164
														scaffold_5	42516429	42520282	Eucgr.E02657.1	Glutamate-gated kainate-type ion channel receptor subunit glur5, putative [Theobroma cacao]	0
														scaffold_5	42541218	42545885	Eucgr.E02658.1	Glutamate-gated kainate-type ion channel receptor subunit glur5, putative [Theobroma cacao]	0
														scaffold_5	42568831	42572228	Eucgr.E02659.1	Glutamate-gated kainate-type ion channel receptor subunit glur5, putative [Theobroma cacao]	4.09975e-174
														scaffold_5	42649320	42650825	Eucgr.E02660.1	Senescence-associated gene 12, putative [Theobroma cacao]	5.04539e-121
														scaffold_5	42672642	42675979	Eucgr.E02661.1	Glutamate-gated kainate-type ion channel receptor subunit glur5, putative [Theobroma cacao]	7.52474e-162
														scaffold_5	42703923	42725183	Eucgr.E02662.1	RNA helicase family protein isoform 1 [Theobroma cacao]	0
														scaffold_5	42737094	42740489	Eucgr.E02663.1	Predicted: uncharacterized protein LOC100243523 [Vitis vinifera]	6.10608e-147
														scaffold_5	42801007	42807687	Eucgr.E02665.1	Predicted: uncharacterized protein LOC100243523 [Vitis vinifera]	1.26998e-139
														scaffold_5	42812586	42818709	Eucgr.E02666.1	Predicted: uncharacterized protein LOC100243523 [Vitis vinifera]	1.75762e-162
														scaffold_5	42825216	42829470	Eucgr.E02667.1	Predicted protein [Populus trichocarpa]	1.40068e-123
														scaffold_5	42833258	42837602	Eucgr.E02668.1	Nudix hydrolase [Theobroma cacao]	1.34526e-117
														scaffold_5	43110592	43111582	Eucgr.E02669.1	No significant match	-
														scaffold_5	43136496	43138816	Eucgr.E02670.1	Delta-cadinene synthase isozyme A, putative [Theobroma cacao]	0
														scaffold_5	43224613	43225994	Eucgr.E02671.1	Predicted: ankyrin repeat-containing protein At3g12360-like [Solanum lycopersicum]	9.7927e-66
														scaffold_5	43260839	43261370	Eucgr.E02672.1	Conserved hypothetical protein [Ricinus communis]	3.32383e-21
														scaffold_5	43264652	43267999	Eucgr.E02673.1	Predicted protein [Populus trichocarpa]	2.36245e-146
														scaffold_5	43271715	43275604	Eucgr.E02674.1	Hypothetical protein PRUPE_ppa019092mg [Prunus persica]	5.45118e-149
														scaffold_5	43317567	43318938	Eucgr.E02678.1	Alpha/beta-Hydrolases superfamily protein, putative [Theobroma cacao]	1.39202e-111
														scaffold_5	43370764	43372144	Eucgr.E02682.1	Alpha/beta-Hydrolases superfamily protein, putative [Theobroma cacao]	5.3971e-106
														scaffold_5	43396162	43396643	Eucgr.E02683.1	No significant match	-
														scaffold_5	43418090	43419115	Eucgr.E02684.1	HXXXD-type acyl-transferase family protein, putative [Theobroma cacao]	1.48943e-121
														scaffold_5	43460003	43461382	Eucgr.E02687.1	Alpha/beta-Hydrolases superfamily protein, putative [Theobroma cacao]	4.23784e-98
														scaffold_5	43480772	43481320	Eucgr.E02688.1	Acetyltransferase, putative [Medicago truncatula]	1.50693e-51
														scaffold_5	43484822	43486538	Eucgr.E02689.1	Alpha/beta-Hydrolases superfamily protein, putative [Theobroma cacao]	1.09302e-84
														scaffold_5	43498652	43500036	Eucgr.E02690.1	Predicted: KDEL-tailed cysteine endopeptidase CEP1-like [Glycine max]	3.20353e-106
														scaffold_5	43516370	43517736	Eucgr.E02691.1	Alpha/beta-Hydrolases superfamily protein, putative [Theobroma cacao]	2.74322e-81
														scaffold_5	43532190	43533083	Eucgr.E02693.1	Predicted: shikimate O-hydroxycinnamoyltransferase-like [Fragaria vesca subsp. vesca]	1.04193e-46
														scaffold_5	43661793	43663255	Eucgr.E02699.1	Acetyltransferase, putative [Medicago truncatula]	2.40217e-48
														scaffold_5	43663833	43664724	Eucgr.E02700.1	No significant match	-
														scaffold_5	43694598	43699043	Eucgr.E02701.1	Predicted: hydroxycinnamoyl-Coenzyme A shikimate/quinate hydroxycinnamoyltransferase [Vitis vinifera]	6.8844e-161
														scaffold_5	43699786	43701203	Eucgr.E02702.1	Acetyltransferase, putative [Medicago truncatula]	1.95255e-45
														scaffold_5	43724364	43725304	Eucgr.E02705.1	No significant match	-
														scaffold_5	43725618	43729879	Eucgr.E02706.1	Predicted protein [Populus trichocarpa]	0
														scaffold_5	43778410	43781613	Eucgr.E02709.1	Unnamed protein product [Vitis vinifera]	5.45962e-92
														scaffold_5	43792286	43793865	Eucgr.E02710.1	Predicted: phospholipase A1-iigamma [Vitis vinifera]	0
														scaffold_5	43807573	43811337	Eucgr.E02711.1	Predicted: uncharacterized protein LOC100799946 [Glycine max]	7.18629e-149
														scaffold_5	43812200	43815884	Eucgr.E02712.1	3R-hydroxymyristoyl- dehydratase-hydroxymyristoyl ACP dehydrase isoform 1 [Theobroma cacao]	5.7782e-83
														scaffold_5	43813365	43819431	Eucgr.E02713.1	Conserved hypothetical protein [Ricinus communis]	0
														scaffold_5	43832388	43833983	Eucgr.E02714.1	Hypothetical protein POPTR_0004s05540g [Populus trichocarpa]	1.89391e-69
														scaffold_5	43846731	43848344	Eucgr.E02715.1	Senescence-associated gene 12, putative [Theobroma cacao]	1.97295e-96
														scaffold_5	43851361	43853820	Eucgr.E02716.1	Predicted: thiol protease SEN102-like [Solanum lycopersicum]	1.99374e-60
														scaffold_5	43866610	43867810	Eucgr.E02717.1	Cysteine proteinase [Medicago truncatula]	7.89599e-55
														scaffold_5	43891190	43892842	Eucgr.E02718.1	Senescence-associated gene 12, putative [Theobroma cacao]	4.99408e-102
														scaffold_5	43911328	43911831	Eucgr.E02719.1	Cysteine protease, putative [Ricinus communis]	9.29852e-29
														scaffold_5	43936078	43937743	Eucgr.E02720.1	Senescence-associated gene 12, putative [Theobroma cacao]	2.40943e-105
														scaffold_5	43941877	43942281	Eucgr.E02722.1	Cysteine protease, putative [Ricinus communis]	8.03627e-24
														scaffold_5	43957214	43958841	Eucgr.E02723.1	Senescence-associated gene 12, putative [Theobroma cacao]	5.86896e-102
														scaffold_5	43994219	43994759	Eucgr.E02726.1	Cysteine protease, putative [Ricinus communis]	5.76691e-25
														scaffold_5	43998877	44001438	Eucgr.E02727.1	Senescence-associated gene 12, putative [Theobroma cacao]	1.57026e-87
														scaffold_5	44043983	44045062	Eucgr.E02728.1	Predicted: KDEL-tailed cysteine endopeptidase CEP1-like [Fragaria vesca subsp. vesca]	3.28627e-106
														scaffold_5	44110178	44111335	Eucgr.E02731.1	Interactor of constitutive active rops 1 isoform 1 [Theobroma cacao]	1.91849e-111
														scaffold_5	44162157	44163666	Eucgr.E02733.1	Senescence-associated gene 12, putative [Theobroma cacao]	1.44618e-123
														scaffold_5	44220101	44221153	Eucgr.E02736.1	Senescence-associated gene 12, putative [Theobroma cacao]	4.38697e-101
														scaffold_5	44243098	44244230	Eucgr.E02738.1	Unnamed protein product [Vitis vinifera]	4.88913e-102
														scaffold_5	44246377	44249979	Eucgr.E02739.1	Cysteine endopeptidase 1, partial [Genlisea aurea]	1.21771e-43
														scaffold_5	44290670	44291939	Eucgr.E02740.1	Hypothetical protein PRUPE_ppa018048mg [Prunus persica]	4.12396e-42
														scaffold_5	44335183	44336113	Eucgr.E02741.1	Hypothetical protein POPTR_0004s05540g [Populus trichocarpa]	1.99508e-55
														scaffold_5	44393710	44404086	Eucgr.E02742.1	Predicted: probable helicase DDB_G0274399-like [Vitis vinifera]	0
														scaffold_5	44409323	44412597	Eucgr.E02743.1	Basic helix-loop-helix DNA-binding superfamily protein, putative isoform 2 [Theobroma cacao]	1.05863e-82
														scaffold_5	44424555	44427619	Eucgr.E02744.1	Predicted: dual specificity protein phosphatase 12 [Vitis vinifera]	7.77684e-67
														scaffold_5	44434671	44435650	Eucgr.E02745.1	Copper ion binding protein, putative [Ricinus communis]	5.53849e-52
														scaffold_5	44439172	44448525	Eucgr.E02746.3	Catalytic, putative [Ricinus communis]	3.94336e-164
														scaffold_5	44451664	44455760	Eucgr.E02747.1	Hypothetical protein PRUPE_ppa010162mg [Prunus persica]	7.66231e-165
														scaffold_5	44456951	44458237	Eucgr.E02748.1	Olee1-like protein [Betula pendula]	1e-44
														scaffold_5	44516832	44518107	Eucgr.E02750.1	Predicted: peroxisome biogenesis protein 7-like [Fragaria vesca subsp. vesca]	0
														scaffold_5	44527833	44532061	Eucgr.E02751.2	Xylem bark cysteine peptidase 3 isoform 1 [Theobroma cacao]	0
														scaffold_5	44544103	44548451	Eucgr.E02752.4	Transcription initiation factor TFIID subunit 11, putative [Theobroma cacao]	1.34545e-107
														scaffold_5	44573776	44574224	Eucgr.E02753.1	Hypothetical protein POPTR_0004s05660g [Populus trichocarpa]	5.21623e-06
														scaffold_5	44575215	44576256	Eucgr.E02754.1	Predicted: uncharacterized protein LOC100787138 [Glycine max]	2.40044e-36
														scaffold_5	44611130	44616031	Eucgr.E02755.1	Leucine-rich repeat protein kinase family protein, putative isoform 1 [Theobroma cacao]	0
														scaffold_5	44629896	44641774	Eucgr.E02757.1	Histone ubiquitination proteins group [Theobroma cacao]	0
														scaffold_5	44647069	44648692	Eucgr.E02758.1	Hypothetical protein PRUPE_ppa005365mg [Prunus persica]	0
														scaffold_5	44662252	44666413	Eucgr.E02759.1	Maternal effect embryo arrest 62 protein [Dimocarpus longan]	0
														scaffold_5	44664381	44664851	Eucgr.E02760.1	No significant match	-
														scaffold_5	44687711	44695583	Eucgr.E02761.1	Hypothetical protein VITISV_000290 [Vitis vinifera]	0
														scaffold_5	44697622	44705755	Eucgr.E02762.2	Predicted: uncharacterized protein LOC100854923 [Vitis vinifera]	1.66615e-106
														scaffold_5	44706156	44711737	Eucgr.E02763.1	Unnamed protein product [Vitis vinifera]	0
														scaffold_5	44746692	44751508	Eucgr.E02764.1	Hypothetical protein PRUPE_ppa003046mg [Prunus persica]	0
														scaffold_5	44756183	44757882	Eucgr.E02765.1	Predicted: probable LRR receptor-like serine/threonine-protein kinase At5g37450-like [Cucumis sativus]	6.13706e-135
														scaffold_5	44765598	44770941	Eucgr.E02766.1	Transducin/WD40 repeat-like superfamily protein isoform 1 [Theobroma cacao]	0
														scaffold_5	44773803	44774411	Eucgr.E02767.1	Uncharacterized protein TCM_029659 [Theobroma cacao]	2.55733e-09
														scaffold_5	44794556	44795605	Eucgr.E02768.1	Unnamed protein product [Vitis vinifera]	1.17113e-42
														scaffold_5	44963556	44964400	Eucgr.E02770.1	Conserved hypothetical protein [Ricinus communis]	9.55174e-08
														scaffold_5	44972089	44973060	Eucgr.E02771.1	Predicted protein [Populus trichocarpa]	2.71371e-40
														scaffold_5	44993404	44994099	Eucgr.E02773.1	Conserved hypothetical protein [Ricinus communis]	5.23511e-23
														scaffold_5	45005249	45005952	Eucgr.E02774.1	Predicted protein [Populus trichocarpa]	3.37592e-21
														scaffold_5	45050127	45050938	Eucgr.E02775.1	Predicted protein [Populus trichocarpa]	7.44557e-21
														scaffold_5	45120920	45121672	Eucgr.E02779.1	Predicted protein [Populus trichocarpa]	3.5976e-45
														scaffold_5	45139784	45140536	Eucgr.E02780.1	Predicted protein [Populus trichocarpa]	7.72124e-44
														scaffold_5	45189732	45191283	Eucgr.E02782.1	Uncharacterized protein TCM_029658 [Theobroma cacao]	1.57557e-26
														scaffold_5	45370118	45372351	Eucgr.E02783.1	Predicted protein [Populus trichocarpa]	1.53727e-89
														scaffold_5	45408745	45409383	Eucgr.E02784.1	Uncharacterized protein TCM_029650 [Theobroma cacao]	3.06449e-13
														scaffold_5	45411555	45419779	Eucgr.E02785.4	Predicted: uncharacterized protein LOC100241189 [Vitis vinifera]	0
														scaffold_5	45412635	45421987	Eucgr.E02785.1	Predicted: uncharacterized protein LOC100241189 [Vitis vinifera]	0
														scaffold_5	45493496	45499500	Eucgr.E02787.1	ER lumen protein retaining receptor family protein [Theobroma cacao]	2.50666e-134
														scaffold_5	45497471	45497950	Eucgr.E02788.1	No significant match	-
														scaffold_5	45507338	45511688	Eucgr.E02789.1	Ubiquitin domain-containing protein [Theobroma cacao]	2.06226e-53
														scaffold_5	45530286	45533032	Eucgr.E02790.1	Predicted protein [Populus trichocarpa]	5.40781e-45
														scaffold_5	45628148	45628598	Eucgr.E02795.1	No significant match	-
														scaffold_5	45637766	45638315	Eucgr.E02796.1	Hypothetical protein PRUPE_ppa013589mg [Prunus persica]	1.27995e-19
														scaffold_5	45640486	45644353	Eucgr.E02797.1	Predicted: actin-related protein 2/3 complex subunit 5 isoform 1 [Vitis vinifera]	3.84643e-37
														scaffold_5	45645608	45647466	Eucgr.E02798.1	Homeobox protein, putative [Ricinus communis]	2.6628e-66
														scaffold_5	45658207	45659014	Eucgr.E02799.1	No significant match	-
														scaffold_5	45678283	45680836	Eucgr.E02801.1	Ankyrin repeat family protein [Citrus unshiu]	1.50171e-106
														scaffold_5	45740537	45744470	Eucgr.E02802.1	Predicted protein [Populus trichocarpa]	2.62286e-47
														scaffold_5	45770379	45772886	Eucgr.E02803.1	Hypothetical protein AMTR_s00085p00136920 [Amborella trichopoda]	1.99144e-44
														scaffold_5	45801407	45803733	Eucgr.E02804.1	Ankyrin repeat family protein [Citrus unshiu]	5.66575e-121
														scaffold_5	45842783	45845568	Eucgr.E02805.1	Ankyrin repeat family protein, putative [Theobroma cacao]	2.53795e-71
														scaffold_5	45855156	45855688	Eucgr.E02806.1	No significant match	-
														scaffold_5	46002366	46004970	Eucgr.E02813.1	Heat shock factor protein, putative [Ricinus communis]	0
														scaffold_5	46025316	46025897	Eucgr.E02817.1	Uncharacterized protein TCM_022582 [Theobroma cacao]	2.98146e-30
														scaffold_5	46041245	46043206	Eucgr.E02818.1	Predicted: pentatricopeptide repeat-containing protein At1g07740, mitochondrial-like [Vitis vinifera]	0
														scaffold_5	46044790	46050504	Eucgr.E02819.1	Nudix hydrolase, putative isoform 1 [Theobroma cacao]	4.78123e-163
														scaffold_5	46057105	46057622	Eucgr.E02820.1	No significant match	-
														scaffold_5	46132486	46137293	Eucgr.E02823.1	CC-NBS-LRR class disease resistance protein, putative isoform 1 [Theobroma cacao]	5.72127e-142
														scaffold_5	46186056	46186502	Eucgr.E02824.1	Hypothetical protein POPTR_0004s13590g, partial [Populus trichocarpa]	2.61458e-55
														scaffold_5	46191847	46194919	Eucgr.E02826.1	Hypothetical protein PRUPE_ppa015585mg [Prunus persica]	3.00839e-154
														scaffold_5	46201602	46202048	Eucgr.E02827.1	Hypothetical protein POPTR_0004s13590g, partial [Populus trichocarpa]	3.0102e-55
														scaffold_5	46206651	46210134	Eucgr.E02828.1	Hypothetical protein PRUPE_ppa015585mg [Prunus persica]	2.13744e-149
														scaffold_5	46216080	46216526	Eucgr.E02829.1	Hypothetical protein POPTR_0004s13590g, partial [Populus trichocarpa]	1.71891e-54
														scaffold_5	46220295	46223593	Eucgr.E02830.1	Hypothetical protein PRUPE_ppa015585mg [Prunus persica]	3.11826e-147
														scaffold_5	46237917	46240889	Eucgr.E02832.1	Hypothetical protein PRUPE_ppa015585mg [Prunus persica]	7.89896e-165
														scaffold_5	46251218	46253390	Eucgr.E02833.1	Hypothetical protein PRUPE_ppa015585mg [Prunus persica]	2.90435e-46
														scaffold_5	46272262	46275284	Eucgr.E02834.1	Hypothetical protein PRUPE_ppa015585mg [Prunus persica]	3.03508e-132
														scaffold_5	46281662	46284519	Eucgr.E02835.1	Hypothetical protein PRUPE_ppa015585mg [Prunus persica]	6.6224e-168
														scaffold_5	46335224	46338013	Eucgr.E02836.1	Aquaporin NIP1.1, putative [Ricinus communis]	1.66324e-135
														scaffold_5	46354706	46355650	Eucgr.E02837.1	Aquaporin NIP1.1, putative [Ricinus communis]	2.22729e-52
														scaffold_5	46371189	46372381	Eucgr.E02838.1	Aquaporin NIP1.1, putative [Ricinus communis]	3.3567e-91
														scaffold_5	46386777	46395731	Eucgr.E02839.1	ATP binding protein, putative isoform 1 [Theobroma cacao]	0
														scaffold_5	46403793	46412334	Eucgr.E02840.1	Hypothetical protein PRUPE_ppa001834mg [Prunus persica]	0
														scaffold_5	46412974	46413533	Eucgr.E02841.1	No significant match	-
														scaffold_5	46418392	46427036	Eucgr.E02842.1	ATP binding protein, putative isoform 1 [Theobroma cacao]	0
														scaffold_5	46438208	46445362	Eucgr.E02843.1	ATP binding protein, putative isoform 1 [Theobroma cacao]	0
														scaffold_5	46459700	46468040	Eucgr.E02844.1	ATP binding protein, putative isoform 1 [Theobroma cacao]	0
														scaffold_5	46479085	46479705	Eucgr.E02845.1	Hypothetical protein PRUPE_ppa015375mg, partial [Prunus persica]	3.41464e-24
														scaffold_5	46487923	46495733	Eucgr.E02846.2	Ribosome biogenesis protein tsr1, putative [Ricinus communis]	0
														scaffold_5	46502938	46506117	Eucgr.E02847.1	Nitrate transporter, putative [Ricinus communis]	0
														scaffold_5	46548688	46552113	Eucgr.E02848.1	Cyclic phosphodiesterase, putative [Ricinus communis]	7.78754e-83
														scaffold_5	46553695	46554547	Eucgr.E02849.1	Predicted protein [Populus trichocarpa]	3.60734e-46
														scaffold_5	46569701	46571439	Eucgr.E02851.1	RNA-binding (RRM/RBD/RNP motifs) family protein isoform 2 [Theobroma cacao]	1.90809e-134
														scaffold_5	46582349	46585774	Eucgr.E02852.1	Cyclic phosphodiesterase, putative [Ricinus communis]	3.76543e-82
														scaffold_5	46588282	46591508	Eucgr.E02853.1	Cyclic phosphodiesterase, putative [Ricinus communis]	2.17876e-83
														scaffold_5	46591803	46596573	Eucgr.E02854.3	Unnamed protein product [Vitis vinifera]	0
														scaffold_5	46610714	46613486	Eucgr.E02855.2	Unknown [Populus trichocarpa]	0
														scaffold_5	46628076	46630591	Eucgr.E02856.1	Unknown [Populus trichocarpa]	1.93353e-149
														scaffold_5	46654806	46657553	Eucgr.E02857.1	Unknown [Populus trichocarpa]	3.72739e-164
														scaffold_5	46681402	46683069	Eucgr.E02858.1	Hypothetical protein POPTR_0002s18400g [Populus trichocarpa]	1.30946e-140
														scaffold_5	46714230	46716024	Eucgr.E02859.1	Unknown [Populus trichocarpa]	0
														scaffold_5	46719328	46719711	Eucgr.E02860.1	No significant match	-
														scaffold_5	46738619	46746977	Eucgr.E02861.3	Protein kinase, putative [Ricinus communis]	0
														scaffold_5	46764298	46764848	Eucgr.E02862.1	No significant match	-
														scaffold_5	46780427	46790311	Eucgr.E02863.3	Agamous-like protein [Eucalyptus grandis]	1.15458e-144
														scaffold_5	46819043	46819852	Eucgr.E02864.1	No significant match	-
														scaffold_5	46836876	46837640	Eucgr.E02865.1	No significant match	-
														scaffold_5	46897293	46897814	Eucgr.E02866.1	Predicted protein [Populus trichocarpa]	1.72718e-65
														scaffold_5	46919489	46924055	Eucgr.E02867.1	Predicted: GDSL esterase/lipase At5g45670 [Vitis vinifera]	0
														scaffold_5	46936727	46938943	Eucgr.E02869.1	Hypothetical protein POPTR_0011s03090g [Populus trichocarpa]	2.38022e-67
														scaffold_5	46957853	46958404	Eucgr.E02870.1	Predicted protein [Populus trichocarpa]	2.7807e-65
														scaffold_5	47048314	47048811	Eucgr.E02872.1	Hypothetical protein POPTR_0004s13590g, partial [Populus trichocarpa]	8.58293e-64
														scaffold_5	47050457	47051101	Eucgr.E02873.1	Predicted protein [Populus trichocarpa]	7.88112e-42
														scaffold_5	47077465	47081252	Eucgr.E02874.1	Predicted: eukaryotic translation initiation factor 4E-1 [Vitis vinifera]	1.32527e-116
														scaffold_5	47079292	47080490	Eucgr.E02875.1	No significant match	-
														scaffold_5	47094047	47099119	Eucgr.E02876.1	Predicted: protein SRG1-like [Vitis vinifera]	1.36954e-141
														scaffold_5	47219013	47222233	Eucgr.E02878.1	Senescence-related gene 1 [Theobroma cacao]	2.5794e-95
														scaffold_5	47285507	47288894	Eucgr.E02879.1	Senescence-related gene 1 [Theobroma cacao]	1.93289e-168
														scaffold_5	47305130	47307926	Eucgr.E02880.1	Senescence-related gene 1 [Theobroma cacao]	1.8874e-159
														scaffold_5	47326850	47330287	Eucgr.E02881.1	Senescence-related gene 1 [Theobroma cacao]	2.65422e-169
														scaffold_5	47351736	47354510	Eucgr.E02882.1	Senescence-related gene 1 [Theobroma cacao]	4.15142e-163
														scaffold_5	47356430	47358247	Eucgr.E02883.1	Senescence-related gene 1 [Theobroma cacao]	4.303e-84
														scaffold_5	47391610	47393766	Eucgr.E02887.1	Senescence-related gene 1 [Theobroma cacao]	1.47507e-113
														scaffold_5	47415390	47418217	Eucgr.E02888.1	Predicted: protein SRG1 [Vitis vinifera]	3.09473e-176
														scaffold_5	47478255	47479688	Eucgr.E02889.1	Predicted: LOW QUALITY PROTEIN: protein SRG1-like [Vitis vinifera]	8.77208e-39
														scaffold_5	47519473	47522152	Eucgr.E02891.1	Predicted: protein SRG1 [Vitis vinifera]	3.64505e-176
														scaffold_5	47588954	47593852	Eucgr.E02892.1	Senescence-related gene 1 [Theobroma cacao]	7.06351e-166
														scaffold_5	47661704	47662381	Eucgr.E02895.1	Senescence-related gene 1, putative [Theobroma cacao]	6.50318e-70
														scaffold_5	47667871	47671622	Eucgr.E02897.1	Predicted: protein SRG1 [Vitis vinifera]	2.42029e-166
														scaffold_5	47702343	47704681	Eucgr.E02898.1	No significant match	-
														scaffold_5	47714557	47717896	Eucgr.E02899.1	Predicted: protein SRG1 [Vitis vinifera]	0
														scaffold_5	47759493	47762261	Eucgr.E02902.1	Predicted protein [Populus trichocarpa]	1.66836e-152
														scaffold_5	47785734	47787634	Eucgr.E02903.1	Predicted: protein SRG1 [Vitis vinifera]	1.40387e-161
														scaffold_5	47859550	47861600	Eucgr.E02905.1	Predicted: protein SRG1-like [Cucumis sativus]	1.4914e-114
														scaffold_5	47895245	47896697	Eucgr.E02906.1	Predicted: KDEL-tailed cysteine endopeptidase CEP1-like [Glycine max]	4.17438e-115
														scaffold_5	47919064	47921001	Eucgr.E02907.1	Predicted: KDEL-tailed cysteine endopeptidase CEP1-like [Glycine max]	4.36698e-123
														scaffold_5	47929943	47931646	Eucgr.E02908.1	Predicted: KDEL-tailed cysteine endopeptidase CEP1-like [Glycine max]	1.27883e-123
														scaffold_5	47970443	47975294	Eucgr.E02909.1	Predicted: inosine-5'-monophosphate dehydrogenase-like [Cucumis sativus]	0
														scaffold_5	47978433	47980361	Eucgr.E02910.1	No significant match	-
														scaffold_5	47983497	47993532	Eucgr.E02911.1	Trna-specific adenosine deaminase subunit TAD2, putative [Ricinus communis]	2.14964e-68
														scaffold_5	47995053	47996757	Eucgr.E02912.1	Unnamed protein product [Vitis vinifera]	1.20634e-125
														scaffold_5	48043931	48047273	Eucgr.E02914.1	Hypothetical protein PRUPE_ppa020421mg, partial [Prunus persica]	1.97548e-145
														scaffold_5	48056062	48062771	Eucgr.E02915.1	Predicted: trna-specific adenosine deaminase 2-like [Cucumis sativus]	1.52595e-73
														scaffold_5	48076982	48077689	Eucgr.E02916.1	Pentatricopeptide repeat-containing protein, putative [Ricinus communis]	6.9364e-88
														scaffold_5	48124984	48126741	Eucgr.E02918.1	Hypothetical protein PRUPE_ppa016079mg [Prunus persica]	7.9662e-92
														scaffold_5	48173763	48175199	Eucgr.E02921.1	No significant match	-
														scaffold_5	48198418	48202402	Eucgr.E02922.1	Hypothetical protein POPTR_0019s01640g, partial [Populus trichocarpa]	7.74679e-179
														scaffold_5	48205073	48205598	Eucgr.E02923.1	No significant match	-
														scaffold_5	48207743	48208250	Eucgr.E02924.1	No significant match	-
														scaffold_5	48218436	48219282	Eucgr.E02925.1	Predicted: pentatricopeptide repeat-containing protein At5g46460, mitochondrial [Vitis vinifera]	2.31531e-83
														scaffold_5	48257325	48260914	Eucgr.E02926.1	TIR-NBS-IRR resistance protein [Populus trichocarpa]	2.19875e-152
														scaffold_5	48282221	48283265	Eucgr.E02928.1	No significant match	-
														scaffold_5	48290374	48290630	Eucgr.E02930.1	No significant match	-
														scaffold_5	48329142	48330531	Eucgr.E02931.1	Hypothetical protein PRUPE_ppa016079mg [Prunus persica]	2.18722e-114
														scaffold_5	48334899	48335606	Eucgr.E02932.1	No significant match	-
														scaffold_5	48376699	48377893	Eucgr.E02934.1	Hypothetical protein PRUPE_ppa016079mg [Prunus persica]	6.27129e-161
														scaffold_5	48393212	48393649	Eucgr.E02935.1	No significant match	-
														scaffold_5	48395776	48401797	Eucgr.E02936.1	Hypothetical protein PRUPE_ppa020421mg, partial [Prunus persica]	1.50562e-170
														scaffold_5	48533591	48539805	Eucgr.E02942.1	Unnamed protein product [Vitis vinifera]	1.75193e-14
														scaffold_5	48569174	48569661	Eucgr.E02944.1	No significant match	-
														scaffold_5	48606686	48608084	Eucgr.E02947.1	Hypothetical protein PRUPE_ppa016079mg [Prunus persica]	3.24802e-137
														scaffold_5	48714803	48716318	Eucgr.E02950.1	UDP-glycosyltransferase 73B4, putative [Theobroma cacao]	0
														scaffold_5	48722866	48724323	Eucgr.E02951.1	Predicted protein [Populus trichocarpa]	0
														scaffold_5	48730704	48734200	Eucgr.E02952.1	Cyclase family protein isoform 1 [Theobroma cacao]	2.15976e-142
														scaffold_5	48739074	48745065	Eucgr.E02953.1	Hypothetical protein PRUPE_ppa009953mg [Prunus persica]	3.30234e-130
														scaffold_5	48747604	48750339	Eucgr.E02954.1	Translocon at inner membrane of chloroplasts 21 isoform 1 [Theobroma cacao]	3.38261e-94
														scaffold_5	48750864	48753468	Eucgr.E02955.1	No significant match	-
														scaffold_5	48752224	48755573	Eucgr.E02956.2	Predicted: reticulon-like protein B11-like isoform 1 [Fragaria vesca subsp. vesca]	5.32509e-79
														scaffold_5	48755690	48758173	Eucgr.E02957.1	Expressed protein, putative [Ricinus communis]	4.83186e-35
														scaffold_5	48765874	48767165	Eucgr.E02958.1	Predicted: transcription factor MYB44-like [Fragaria vesca subsp. vesca]	1.52958e-63
														scaffold_5	48769329	48774065	Eucgr.E02959.1	Predicted: protein unc-50 homolog [Vitis vinifera]	5.79328e-153
														scaffold_5	48783875	48784844	Eucgr.E02960.1	Hypothetical protein AMTR_s00061p00028660 [Amborella trichopoda]	2.78487e-31
														scaffold_5	48785200	48785941	Eucgr.E02961.1	Predicted: uncharacterized protein LOC100808358 [Glycine max]	2.74349e-20
														scaffold_5	49046189	49053128	Eucgr.E02965.1	HAT transposon superfamily [Theobroma cacao]	7.114e-53
														scaffold_5	49231819	49233337	Eucgr.E02968.1	Predicted: putative F-box protein At3g25750-like [Solanum lycopersicum]	4.63042e-24
														scaffold_5	49311174	49313787	Eucgr.E02969.1	Predicted: uncharacterized protein LOC101515712 isoform X1 [Cicer arietinum]	5.38055e-44
														scaffold_5	49324776	49326460	Eucgr.E02971.1	Predicted: uncharacterized protein LOC101515712 isoform X1 [Cicer arietinum]	6.20477e-39
														scaffold_5	49406495	49407771	Eucgr.E02972.1	Predicted: putative F-box protein At1g65770-like [Solanum lycopersicum]	9.94578e-20
														scaffold_5	49442204	49443670	Eucgr.E02973.1	Predicted: kaempferol 3-O-beta-D-galactosyltransferase-like [Cicer arietinum]	4.15495e-108
														scaffold_5	49487491	49490140	Eucgr.E02974.1	Predicted protein [Populus trichocarpa]	3.95577e-41
														scaffold_5	49549693	49552168	Eucgr.E02975.1	Predicted protein [Populus trichocarpa]	1.42718e-44
														scaffold_5	49591853	49593250	Eucgr.E02976.1	Predicted: kaempferol 3-O-beta-D-galactosyltransferase-like [Cicer arietinum]	1.08973e-135
														scaffold_5	49646855	49648321	Eucgr.E02977.1	Predicted: kaempferol 3-O-beta-D-galactosyltransferase-like [Cicer arietinum]	2.40211e-122
														scaffold_5	49652375	49655822	Eucgr.E02978.1	Predicted: kaempferol 3-O-beta-D-galactosyltransferase-like [Cicer arietinum]	5.48683e-85
														scaffold_5	49721635	49725131	Eucgr.E02981.1	60S ribosomal protein L32, putative [Ricinus communis]	1.20644e-89
														scaffold_5	49889860	49890684	Eucgr.E02983.1	ATP binding protein, putative [Ricinus communis]	2.55288e-47
														scaffold_5	49895904	49897464	Eucgr.E02984.1	Hypothetical protein POPTR_0017s09230g [Populus trichocarpa]	2.11864e-134
														scaffold_5	49898405	49901611	Eucgr.E02985.1	Hypothetical protein POPTR_0017s09230g [Populus trichocarpa]	7.8945e-175
														scaffold_5	49902425	49903240	Eucgr.E02986.1	Cysteine-rich protein, putative isoform 1 [Theobroma cacao]	1.38885e-59
														scaffold_5	49962292	49966103	Eucgr.E02988.1	Predicted: cysteine-rich receptor-like protein kinase 25-like isoform 1 [Vitis vinifera]	7.95409e-61
														scaffold_5	50066015	50067766	Eucgr.E02992.1	Hypothetical protein POPTR_0017s09230g [Populus trichocarpa]	5.29149e-164
														scaffold_5	50149114	50151825	Eucgr.E02994.1	Hypothetical protein POPTR_0017s09230g [Populus trichocarpa]	2.13917e-158
														scaffold_5	50162111	50164542	Eucgr.E02995.1	No significant match	-
														scaffold_5	50204299	50208898	Eucgr.E02998.1	Predicted protein [Populus trichocarpa]	0
														scaffold_5	50220857	50230478	Eucgr.E02999.1	ATP binding protein, putative [Ricinus communis]	0
														scaffold_5	50300269	50303135	Eucgr.E03002.1	Unnamed protein product [Vitis vinifera]	2.31854e-137
														scaffold_5	50368180	50368789	Eucgr.E03004.1	Hypothetical protein POPTR_0017s09230g [Populus trichocarpa]	3.59789e-34
														scaffold_5	50386738	50390689	Eucgr.E03005.1	Predicted: cysteine-rich receptor-like protein kinase 25-like isoform 4 [Glycine max]	3.6653e-173
														scaffold_5	50440429	50440974	Eucgr.E03007.1	Cysteine-rich RLK 30, putative [Theobroma cacao]	1.78709e-37
														scaffold_5	50454137	50456759	Eucgr.E03008.1	Hypothetical protein POPTR_0017s09230g [Populus trichocarpa]	6.31139e-142
														scaffold_5	50479754	50482601	Eucgr.E03010.1	Unnamed protein product [Vitis vinifera]	2.57709e-101
														scaffold_5	50532831	50533655	Eucgr.E03012.1	Kinase, putative [Ricinus communis]	1.3353e-61
														scaffold_5	50535352	50538415	Eucgr.E03013.1	Hypothetical protein PRUPE_ppa003904mg [Prunus persica]	2.46598e-180
														scaffold_5	50578093	50578571	Eucgr.E03016.1	Unnamed protein product [Vitis vinifera]	6.33314e-10
														scaffold_5	50579606	50581583	Eucgr.E03017.1	Predicted protein [Populus trichocarpa]	2.93233e-110
														scaffold_5	50690382	50691902	Eucgr.E03019.1	Predicted: cysteine-rich receptor-like protein kinase 10-like, partial [Vitis vinifera]	1.03562e-136
														scaffold_5	50702021	50705384	Eucgr.E03020.1	ATP binding protein, putative [Ricinus communis]	0
														scaffold_5	50728704	50729378	Eucgr.E03022.1	Cysteine-rich protein, putative isoform 1 [Theobroma cacao]	2.72604e-54
														scaffold_5	50736441	50736884	Eucgr.E03023.1	No significant match	-
														scaffold_5	50743888	50746917	Eucgr.E03024.1	Predicted protein [Populus trichocarpa]	3.06003e-151
														scaffold_5	50756140	50759815	Eucgr.E03026.1	Predicted: cysteine-rich receptor-like protein kinase 10-like, partial [Vitis vinifera]	1.14195e-173
														scaffold_5	50765420	50768784	Eucgr.E03027.2	ATP binding protein, putative [Ricinus communis]	7.34308e-167
														scaffold_5	50810236	50813527	Eucgr.E03028.1	Predicted: cysteine-rich receptor-like protein kinase 29-like [Glycine max]	2.99861e-102
														scaffold_5	50832941	50833577	Eucgr.E03029.1	Ribosomal protein S11 (chloroplast) [Eucalyptus sieberi]	1.83714e-17
														scaffold_5	50859243	50863066	Eucgr.E03031.1	Unnamed protein product [Vitis vinifera]	0
														scaffold_5	50864307	50864724	Eucgr.E03032.1	No significant match	-
														scaffold_5	50941945	50942453	Eucgr.E03039.1	Cysteine-rich protein, putative isoform 1 [Theobroma cacao]	1.98363e-16
														scaffold_5	50943583	50944830	Eucgr.E03040.1	No significant match	-
														scaffold_5	50962388	50970136	Eucgr.E03041.1	ATP binding protein, putative [Ricinus communis]	0
														scaffold_5	51050873	51051127	Eucgr.E03042.1	No significant match	-
														scaffold_5	51102681	51109290	Eucgr.E03044.1	Hypothetical protein POPTR_0004s02560g [Populus trichocarpa]	0
														scaffold_5	51138584	51140089	Eucgr.E03045.1	Predicted: cysteine-rich receptor-like protein kinase 10-like, partial [Vitis vinifera]	7.64597e-118
														scaffold_5	51144140	51148503	Eucgr.E03046.1	Hypothetical protein POPTR_0004s02560g [Populus trichocarpa]	0
														scaffold_5	51156638	51157454	Eucgr.E03047.1	Serine-threonine protein kinase, plant-type, putative [Ricinus communis]	5.37739e-23
														scaffold_5	51169444	51172849	Eucgr.E03049.1	Predicted: cysteine-rich receptor-like protein kinase 29-like [Vitis vinifera]	0
														scaffold_5	51180887	51182408	Eucgr.E03050.1	Predicted protein [Populus trichocarpa]	1.64403e-103
														scaffold_5	51192486	51196261	Eucgr.E03051.1	Hypothetical protein POPTR_0004s02560g [Populus trichocarpa]	0
														scaffold_5	51232448	51236942	Eucgr.E03053.1	Cysteine-rich RLK 29, putative isoform 1 [Theobroma cacao]	0
														scaffold_5	51255033	51259543	Eucgr.E03054.1	Cysteine-rich RLK 29, putative isoform 1 [Theobroma cacao]	0
														scaffold_5	51281607	51286043	Eucgr.E03055.1	Unnamed protein product [Vitis vinifera]	0
														scaffold_5	51289950	51294348	Eucgr.E03056.1	Predicted protein [Populus trichocarpa]	0
														scaffold_5	51309468	51311308	Eucgr.E03057.1	Predicted protein [Populus trichocarpa]	8.75375e-103
														scaffold_5	51322079	51323677	Eucgr.E03058.1	Predicted protein [Populus trichocarpa]	1.74048e-106
														scaffold_5	51326954	51327562	Eucgr.E03059.1	Hypothetical protein M569_04653, partial [Genlisea aurea]	4.45377e-17
														scaffold_5	51364037	51364849	Eucgr.E03060.1	Hypothetical protein PRUPE_ppa002768mg [Prunus persica]	3.9784e-91
														scaffold_5	51371988	51373760	Eucgr.E03062.1	Predicted: (3S,6E)-nerolidol synthase 1, chloroplastic-like [Vitis vinifera]	4.90734e-77
														scaffold_5	51416599	51417147	Eucgr.E03064.1	No significant match	-
														scaffold_5	51442846	51444730	Eucgr.E03065.1	Predicted protein [Populus trichocarpa]	2.52331e-69
														scaffold_5	51471039	51475231	Eucgr.E03067.1	Hypothetical protein POPTR_0019s01640g, partial [Populus trichocarpa]	0
														scaffold_5	51483425	51487231	Eucgr.E03068.1	Hypothetical protein POPTR_0019s01640g, partial [Populus trichocarpa]	5.00987e-72
														scaffold_5	51551927	51555465	Eucgr.E03069.1	Hypothetical protein POPTR_0019s01640g, partial [Populus trichocarpa]	2.62534e-72
														scaffold_5	51559433	51563694	Eucgr.E03070.3	Histone-lysine N-methyltransferase ATX4, putative isoform 2 [Theobroma cacao]	3.3391e-38
														scaffold_5	51632265	51636778	Eucgr.E03071.1	Hypothetical protein POPTR_0019s01640g, partial [Populus trichocarpa]	2.93713e-165
														scaffold_5	51653421	51655831	Eucgr.E03074.1	Hypothetical protein POPTR_0019s01640g, partial [Populus trichocarpa]	1.69468e-180
														scaffold_5	51657440	51662296	Eucgr.E03075.1	Leucine-rich repeat-containing protein, putative [Ricinus communis]	0
														scaffold_5	51668034	51669971	Eucgr.E03076.1	No significant match	-
														scaffold_5	51674133	51677752	Eucgr.E03077.1	Hypothetical protein POPTR_0019s01640g, partial [Populus trichocarpa]	0
														scaffold_5	51688307	51688996	Eucgr.E03078.1	Predicted: TMV resistance protein N-like, partial [Cicer arietinum]	1.60203e-13
														scaffold_5	51691876	51692272	Eucgr.E03079.1	No significant match	-
														scaffold_5	51741293	51745940	Eucgr.E03080.1	Predicted: TMV resistance protein N-like, partial [Cicer arietinum]	0
														scaffold_5	51756901	51758291	Eucgr.E03081.1	Hypothetical protein POPTR_0019s01640g, partial [Populus trichocarpa]	5.46863e-52
														scaffold_5	51846430	51847396	Eucgr.E03083.1	No significant match	-
														scaffold_5	51854961	51859273	Eucgr.E03084.1	Hypothetical protein POPTR_0019s01640g, partial [Populus trichocarpa]	0
														scaffold_5	51863446	51866079	Eucgr.E03085.1	Hypothetical protein POPTR_0019s01640g, partial [Populus trichocarpa]	0
														scaffold_5	51878175	51881474	Eucgr.E03087.1	Hypothetical protein POPTR_0019s01640g, partial [Populus trichocarpa]	0
														scaffold_5	51905703	51908176	Eucgr.E03089.1	Leucine-rich repeat-containing protein, putative [Ricinus communis]	1.19925e-11
														scaffold_5	51917657	51918315	Eucgr.E03090.1	No significant match	-
														scaffold_5	51919390	51921182	Eucgr.E03091.1	Hypothetical protein POPTR_0019s01640g, partial [Populus trichocarpa]	8.204e-75
														scaffold_5	51955806	51957510	Eucgr.E03092.1	Hypothetical protein PRUPE_ppa025229mg, partial [Prunus persica]	8.03492e-124
														scaffold_5	51969691	51971131	Eucgr.E03094.1	Hypothetical protein POPTR_0019s00880g, partial [Populus trichocarpa]	7.31869e-52
														scaffold_5	52038194	52041517	Eucgr.E03097.1	Hypothetical protein POPTR_0019s01640g, partial [Populus trichocarpa]	0
														scaffold_5	52041714	52042457	Eucgr.E03098.1	Leucine-rich repeat-containing protein, putative [Ricinus communis]	3.59644e-06
														scaffold_5	52116426	52121858	Eucgr.E03102.1	N-ethylmaleimide sensitive fusion protein [Nicotiana tabacum]	5.97419e-86
														scaffold_5	52127869	52136385	Eucgr.E03103.1	Predicted protein [Populus trichocarpa]	0
														scaffold_5	52139386	52141586	Eucgr.E03104.1	40S ribosomal protein S18, putative [Ricinus communis]	1.30106e-93
														scaffold_5	52169468	52171006	Eucgr.E03106.1	Wall associated kinase-like 6, putative [Theobroma cacao]	4.34997e-28
														scaffold_5	52277928	52281221	Eucgr.E03109.1	Predicted: probable disease resistance protein At4g27220-like [Glycine max]	1.25565e-140
														scaffold_5	52404570	52405581	Eucgr.E03111.1	No significant match	-
														scaffold_5	52499474	52501253	Eucgr.E03114.1	Predicted protein [Populus trichocarpa]	0
														scaffold_5	52508373	52513563	Eucgr.E03115.1	Unnamed protein product [Vitis vinifera]	0
														scaffold_5	52594958	52597052	Eucgr.E03116.2	Predicted: allantoinase-like [Fragaria vesca subsp. vesca]	2.18235e-56
														scaffold_5	52601314	52605064	Eucgr.E03117.1	Allantoinase, putative [Ricinus communis]	6.07352e-84
														scaffold_5	52666067	52667049	Eucgr.E03121.1	ATP binding protein, putative [Theobroma cacao]	4.55631e-61
														scaffold_5	52670465	52673706	Eucgr.E03122.1	S-locus-specific glycoprotein S6, putative [Theobroma cacao]	0
														scaffold_5	52708969	52717697	Eucgr.E03123.1	Hypothetical protein VITISV_005315 [Vitis vinifera]	0
														scaffold_5	52719831	52722015	Eucgr.E03124.1	Predicted: sphingolipid delta(4)-desaturase DES1-like [Vitis vinifera]	0
														scaffold_5	52731119	52736501	Eucgr.E03125.1	Disease resistance protein family, putative [Theobroma cacao]	2.7032e-93
														scaffold_5	52764794	52769196	Eucgr.E03126.1	Hypothetical protein VITISV_027841 [Vitis vinifera]	1.98349e-105
														scaffold_5	52832191	52837756	Eucgr.E03133.1	N1-A protein [Linum usitatissimum]	1.14508e-136
														scaffold_5	52906431	52911712	Eucgr.E03135.1	Hypothetical protein AMTR_s00085p00136920 [Amborella trichopoda]	1.30541e-129
														scaffold_5	53065468	53065967	Eucgr.E03139.1	No significant match	-
														scaffold_5	53124559	53125026	Eucgr.E03141.1	Hypothetical protein CARUB_v10019460mg [Capsella rubella]	1.57694e-06
														scaffold_5	53127016	53128535	Eucgr.E03142.1	Hypothetical protein PRUPE_ppa020757mg [Prunus persica]	0
														scaffold_5	53134428	53137430	Eucgr.E03143.1	Predicted: probable LRR receptor-like serine/threonine-protein kinase At3g47570-like, partial [Vitis vinifera]	0
														scaffold_5	53141868	53143142	Eucgr.E03144.1	Hypothetical protein PRUPE_ppa020757mg [Prunus persica]	1.71686e-144
														scaffold_5	53143294	53143878	Eucgr.E03145.1	No significant match	-
														scaffold_5	53149807	53151538	Eucgr.E03146.1	Predicted: caffeic acid 3-O-methyltransferase-like isoform 2 [Vitis vinifera]	3.05801e-112
														scaffold_5	53159911	53163018	Eucgr.E03147.1	Unknown [Medicago truncatula]	6.88274e-61
														scaffold_5	53167908	53169409	Eucgr.E03148.1	Predicted: caffeic acid 3-O-methyltransferase-like isoform 2 [Vitis vinifera]	4.74146e-136
														scaffold_5	53181700	53184734	Eucgr.E03150.1	Predicted: probable LRR receptor-like serine/threonine-protein kinase At3g47570-like, partial [Vitis vinifera]	0
														scaffold_5	53218789	53224969	Eucgr.E03152.1	Predicted protein [Populus trichocarpa]	1.47723e-115
														scaffold_5	53259193	53259830	Eucgr.E03153.1	No significant match	-
														scaffold_5	53305423	53305957	Eucgr.E03157.1	No significant match	-
														scaffold_5	53397493	53399110	Eucgr.E03158.1	Predicted: uncharacterized protein LOC100261869 isoform 2 [Vitis vinifera]	1.06561e-09
														scaffold_5	53613905	53614299	Eucgr.E03159.1	No significant match	-
														scaffold_5	53764705	53766265	Eucgr.E03161.1	Predicted: glutamate receptor 3.1-like [Fragaria vesca subsp. vesca]	2.22946e-86
														scaffold_5	53795224	53797122	Eucgr.E03163.2	Predicted: glutamate receptor 3.1-like [Fragaria vesca subsp. vesca]	4.13015e-91
														scaffold_5	53804176	53806482	Eucgr.E03164.1	Predicted protein [Populus trichocarpa]	0
														scaffold_5	53807282	53809457	Eucgr.E03165.1	D-tyrosyl-trna(Tyr) deacylase, putative [Ricinus communis]	1.35917e-95
														scaffold_5	53809652	53815942	Eucgr.E03166.1	Predicted: uncharacterized protein LOC100245146 [Vitis vinifera]	1.77597e-143
														scaffold_5	53825206	53826000	Eucgr.E03167.1	AP2/ERF domain-containing transcription factor, putative [Theobroma cacao]	9.07444e-60
														scaffold_5	53840107	53840703	Eucgr.E03168.1	ERF3 transcription factor [Vitis pseudoreticulata]	3.9291e-41
														scaffold_5	53847516	53849009	Eucgr.E03169.1	RAB gtpase A1F [Theobroma cacao]	1.94926e-144
														scaffold_5	53905730	53907928	Eucgr.E03170.1	LRR and NB-ARC domains-containing disease resistance protein, putative [Theobroma cacao]	2.51879e-137
														scaffold_5	53908536	53910740	Eucgr.E03171.1	Hypothetical protein AMTR_s00024p00233110 [Amborella trichopoda]	6.30505e-63
														scaffold_5	53912377	53913197	Eucgr.E03172.1	Predicted: uncharacterized protein LOC101267551 [Solanum lycopersicum]	8.61811e-33
														scaffold_5	53937253	53942533	Eucgr.E03173.1	LRR and NB-ARC domains-containing disease resistance protein, putative [Theobroma cacao]	4.04757e-148
														scaffold_5	53948474	53950966	Eucgr.E03174.1	Hypothetical protein PRUPE_ppa017503mg [Prunus persica]	3.52602e-72
														scaffold_5	53950984	53951766	Eucgr.E03175.1	Predicted protein [Arabidopsis lyrata subsp. lyrata]	2.3959e-17
														scaffold_5	53973375	53973834	Eucgr.E03176.1	Predicted: TMV resistance protein N-like [Cicer arietinum]	3.17614e-11
														scaffold_5	53984399	53989379	Eucgr.E03177.1	LRR and NB-ARC domains-containing disease resistance protein, putative [Theobroma cacao]	2.71404e-124
														scaffold_5	53990660	53991316	Eucgr.E03178.1	No significant match	-
														scaffold_5	54166555	54171843	Eucgr.E03184.1	LRR and NB-ARC domains-containing disease resistance protein, putative [Theobroma cacao]	3.63631e-157
														scaffold_5	54173217	54176616	Eucgr.E03185.1	Hypothetical protein AMTR_s00110p00115240 [Amborella trichopoda]	1.5951e-89
														scaffold_5	54260099	54262635	Eucgr.E03189.1	Predicted: probable mediator of RNA polymerase II transcription sub+n137unit 37e-like [Cucumis sativus]	0
														scaffold_5	54278180	54281693	Eucgr.E03191.1	LRR and NB-ARC domains-containing disease resistance protein, putative [Theobroma cacao]	9.3935e-141
														scaffold_5	54290842	54296095	Eucgr.E03194.1	LRR and NB-ARC domains-containing disease resistance protein, putative [Theobroma cacao]	3.94732e-120
														scaffold_5	54351437	54354615	Eucgr.E03196.1	Hypothetical protein POPTR_0019s10300g, partial [Populus trichocarpa]	9.93643e-152
														scaffold_5	54355327	54356675	Eucgr.E03197.1	Hypothetical protein AMTR_s00085p00136920 [Amborella trichopoda]	6.62018e-35
														scaffold_5	54361854	54362418	Eucgr.E03198.1	Predicted: TMV resistance protein N-like, partial [Glycine max]	5.24421e-32
														scaffold_5	54365113	54367986	Eucgr.E03199.1	RGH8 [Cucumis melo]	6.84284e-81
														scaffold_5	54371955	54377057	Eucgr.E03200.1	Hypothetical protein POPTR_0019s10300g, partial [Populus trichocarpa]	1.66658e-173
														scaffold_5	54444778	54450179	Eucgr.E03203.1	LRR and NB-ARC domains-containing disease resistance protein, putative [Theobroma cacao]	5.51671e-118
														scaffold_5	54455246	54458506	Eucgr.E03204.1	M3 [Linum usitatissimum]	2.89668e-44
														scaffold_5	54458868	54460304	Eucgr.E03205.1	Disease resistance protein [Brassica rapa subsp. pekinensis]	1.10565e-20
														scaffold_5	54511124	54513775	Eucgr.E03207.1	Predicted protein [Populus trichocarpa]	1.53656e-41
														scaffold_5	54518168	54521923	Eucgr.E03208.1	Vascular plant one zinc finger protein isoform 1 [Theobroma cacao]	0
														scaffold_5	54545240	54546034	Eucgr.E03209.1	Predicted: trans-resveratrol di-O-methyltransferase-like [Fragaria vesca subsp. vesca]	1.64942e-61
														scaffold_5	54546786	54547292	Eucgr.E03210.1	Unnamed protein product [Vitis vinifera]	6.89223e-35
														scaffold_5	54557262	54560313	Eucgr.E03211.1	Predicted: trans-resveratrol di-O-methyltransferase-like [Fragaria vesca subsp. vesca]	2.82355e-130
														scaffold_5	54561659	54563520	Eucgr.E03212.1	Flavonoid o-methyltransferase related, putative [Theobroma cacao]	4.19981e-142
														scaffold_5	54564986	54567584	Eucgr.E03213.1	Predicted: trans-resveratrol di-O-methyltransferase-like [Fragaria vesca subsp. vesca]	1.94487e-146
														scaffold_5	54593062	54594062	Eucgr.E03214.1	Predicted: uncharacterized protein LOC101307761 [Fragaria vesca subsp. vesca]	6.71043e-108
														scaffold_5	54599801	54601193	Eucgr.E03215.1	Predicted: uncharacterized protein LOC101307761 [Fragaria vesca subsp. vesca]	4.05198e-93
														scaffold_5	54628039	54629027	Eucgr.E03216.1	Predicted: uncharacterized protein LOC101307761 [Fragaria vesca subsp. vesca]	1.38778e-80
														scaffold_5	54634656	54635239	Eucgr.E03218.1	No significant match	-
														scaffold_5	54653208	54654228	Eucgr.E03220.1	Predicted: uncharacterized protein LOC101307761 [Fragaria vesca subsp. vesca]	4.62208e-96
														scaffold_5	54668359	54669356	Eucgr.E03222.1	Predicted: uncharacterized protein LOC101307761 [Fragaria vesca subsp. vesca]	9.7626e-100
														scaffold_5	54688778	54689665	Eucgr.E03223.1	Uncharacterized protein TCM_029791 [Theobroma cacao]	5.98297e-72
														scaffold_5	54707917	54713920	Eucgr.E03224.1	Seven transmembrane MLO family protein [Theobroma cacao]	0
														scaffold_5	54751470	54754798	Eucgr.E03226.1	Predicted: NAC domain-containing protein 8 [Vitis vinifera]	4.114e-161
														scaffold_5	54765563	54767087	Eucgr.E03227.1	No significant match	-
														scaffold_5	54789632	54793995	Eucgr.E03228.1	Predicted: uncharacterized protein LOC101307761 [Fragaria vesca subsp. vesca]	0
														scaffold_5	54816733	54817266	Eucgr.E03229.1	No significant match	-
														scaffold_5	54862272	54862532	Eucgr.E03230.1	Hypothetical protein VITISV_041649 [Vitis vinifera]	7.59311e-23
														scaffold_5	54864486	54866155	Eucgr.E03231.1	Hypothetical protein PRUPE_ppa027121mg [Prunus persica]	9.20831e-154
														scaffold_5	54873275	54875918	Eucgr.E03232.1	Hypothetical protein PRUPE_ppa027121mg [Prunus persica]	1.24719e-147
														scaffold_5	54889327	54890761	Eucgr.E03233.1	Hypothetical protein PRUPE_ppa027121mg [Prunus persica]	4.38015e-150
														scaffold_5	54943322	54944623	Eucgr.E03234.1	Hypothetical protein PRUPE_ppa027121mg [Prunus persica]	1.74701e-163
														scaffold_5	54955487	54957190	Eucgr.E03235.1	Hypothetical protein PRUPE_ppa027121mg [Prunus persica]	1.0548e-158
														scaffold_5	54959800	54961325	Eucgr.E03236.1	Hypothetical protein PRUPE_ppa027121mg [Prunus persica]	2.21255e-167
														scaffold_5	54980103	54980882	Eucgr.E03237.1	Conserved hypothetical protein [Ricinus communis]	2.8242e-62
														scaffold_5	54985504	54986546	Eucgr.E03238.1	Predicted protein [Populus trichocarpa]	3.72665e-14
														scaffold_5	54990281	54990953	Eucgr.E03239.1	No significant match	-
														scaffold_5	55074019	55074615	Eucgr.E03241.1	Hypothetical protein PRUPE_ppa024615mg [Prunus persica]	5.4007e-06
														scaffold_5	55091968	55095765	Eucgr.E03242.1	Triose phosphate/phosphate translocator, chloroplast precursor, putative [Ricinus communis]	5.56597e-174
														scaffold_5	55092748	55094105	Eucgr.E03243.1	No significant match	-
														scaffold_5	55097820	55102848	Eucgr.E03244.2	Unnamed protein product [Vitis vinifera]	5.19744e-81
														scaffold_5	55098077	55098870	Eucgr.E03245.1	No significant match	-
The hyphen '-' indicates an inapplicable case.
